# Supplementary material for: Investigation of Water Dynamics and the Effect of Evapotranspiration on Grain Yield of Rainfed Wheat and Barley under a Mediterranean Environment: A Modelling Approach
Source: PLoS One. 2015 Jun 22;10(6):e0131360. doi: 10.1371/journal.pone.0131360 (PMC4476743; doi:10.1371/journal.pone.0131360)
Supplement: S1 Table — (XLS) [file pone.0131360.s001.xls]

## Sheet: 00-10 weather data
	DATE	Tmean	Precipitation	ETo
	2000-11-01	7.5	0	0.93
	2000-11-02	7.5	0	0.93
	2000-11-03	8.6	3.8	1.71
	2000-11-04	9.8	0.2	1.67
	2000-11-05	6.1	0	0.59
	2000-11-06	5.8	3.8	0.58
	2000-11-07	10.8	8.2	1.12
	2000-11-08	7.7	0	0.73
	2000-11-09	5.6	0	1.23
	2000-11-10	4.6	0	1.29
	2000-11-11	4.1	0	0.71
	2000-11-12	7.1	0	1.24
	2000-11-13	11.5	0	1.43
	2000-11-14	9.5	3.6	0.96
	2000-11-15	7.7	0	0.1
	2000-11-16	3.4	0	0.21
	2000-11-17	2.5	0	0.15
	2000-11-18	5.2	0	0.14
	2000-11-19	2	0	0.24
	2000-11-20	5.7	0	0.75
	2000-11-21	8	0	0.17
	2000-11-22	6	0	0.12
	2000-11-23	8.4	6	0.12
	2000-11-24	9.2	14	0.62
	2000-11-25	3.8	0	0.73
	2000-11-26	4.8	0	0.19
	2000-11-27	8.3	0.4	0.15
	2000-11-28	9.6	0.4	0.26
	2000-11-29	9.8	0	0.35
	2000-11-30	10.9	7.6	0.21
	2000-12-01	10	0	0.69
	2000-12-02	9.4	0	0.64
	2000-12-03	8.3	1.4	0.43
	2000-12-04	4.7	0	0.11
	2000-12-05	4.7	0	0.2
	2000-12-06	7.7	0.2	0.34
	2000-12-07	11.4	4.4	0.15
	2000-12-08	11.7	3.8	0.72
	2000-12-09	9.9	0	0.74
	2000-12-10	6.2	0.2	0.81
	2000-12-11	5	0	0.74
	2000-12-12	4.9	0	0.7
	2000-12-13	4	0	0.5
	2000-12-14	4	0	0.04
	2000-12-15	5.3	0	0.01
	2000-12-16	5.8	0	0.04
	2000-12-17	1.5	0	0.36
	2000-12-18	0.1	0.2	0.44
	2000-12-19	2.8	0	0.56
	2000-12-20	5.8	0	0.18
	2000-12-21	5.2	0	0.17
	2000-12-22	7.7	0	0.17
	2000-12-23	10.4	10.9	0.21
	2000-12-24	9	30.8	0.27
	2000-12-25	8.1	26	0.18
	2000-12-26	6.9	0.4	0.37
	2000-12-27	7	0.2	0.32
	2000-12-28	5.5	0.2	0.25
	2000-12-29	3.1	2.6	0.39
	2000-12-30	6	0	0.28
	2000-12-31	6	1.4	0.26
	2001-01-01	4.9	0	0.1
	2001-01-02	7.9	0	0.09
	2001-01-03	5.5	0	0.49
	2001-01-04	7.6	4.4	0.42
	2001-01-05	5.5	0	0.19
	2001-01-06	8	0.6	0.4
	2001-01-07	4.8	0	0.1
	2001-01-08	4	0	0.64
	2001-01-09	1.7	0	0.75
	2001-01-10	5.3	0	0.57
	2001-01-11	8.7	6.4	0.63
	2001-01-12	10.9	5.2	0.17
	2001-01-13	5.1	0	0.15
	2001-01-14	7.2	3.8	0.1
	2001-01-15	6.3	5	0.09
	2001-01-16	5.1	0	0.72
	2001-01-17	4.1	0	0.78
	2001-01-18	3.3	0	0.85
	2001-01-19	2.1	0	0.46
	2001-01-20	3.4	0	0.34
	2001-01-21	3.3	0	0.63
	2001-01-22	3	0.4	0.15
	2001-01-23	7.7	0.2	0.29
	2001-01-24	8	0.2	1.03
	2001-01-25	6.7	0	0.93
	2001-01-26	3.3	1.4	1.03
	2001-01-27	5.6	0	0.45
	2001-01-28	6	9.4	0.97
	2001-01-29	6.2	0	1.16
	2001-01-30	7	0	1.03
	2001-01-31	4.4	0	0.3
	2001-02-01	5.6	0	0.9
	2001-02-02	3.8	0	1.54
	2001-02-03	3.5	0	1.22
	2001-02-04	5.4	0	0.41
	2001-02-05	7.4	0	0.87
	2001-02-06	7.7	0	1.28
	2001-02-07	8.6	0	1.58
	2001-02-08	7.3	0	1.24
	2001-02-09	5.3	0	1.27
	2001-02-10	5.2	0	0.94
	2001-02-11	8.5	0	1.38
	2001-02-12	6.8	0	1.29
	2001-02-13	6.2	0	1.4
	2001-02-14	6.9	4.8	1.3
	2001-02-15	7.9	0	1.15
	2001-02-16	4.6	0	0.26
	2001-02-17	1.7	0	0.46
	2001-02-18	2.7	0.2	0.59
	2001-02-19	2.8	0	1.05
	2001-02-20	1.6	0	1.17
	2001-02-21	3.3	0	1.77
	2001-02-22	4	0	1.76
	2001-02-23	4.4	0	1.56
	2001-02-24	4.8	0	1.7
	2001-02-25	5.4	0	1.59
	2001-02-26	0.2	0	1.62
	2001-02-27	0.9	0.4	2.06
	2001-02-28	3.3	0	1.39
	2001-03-01	4.3	0.8	0.46
	2001-03-02	7	22.6	0.71
	2001-03-03	11.7	2.2	1.54
	2001-03-04	9.4	1	1.21
	2001-03-05	11.6	0	0.3
	2001-03-06	13.5	0	1.19
	2001-03-07	14.6	4.4	0.86
	2001-03-08	12.4	2	1.23
	2001-03-09	11.9	0.4	1.43
	2001-03-10	13.1	0.8	2.05
	2001-03-11	14.7	0	1.9
	2001-03-12	12.3	4.8	1.13
	2001-03-13	9	0	2.6
	2001-03-14	8.1	0	2.19
	2001-03-15	10.8	0	2.23
	2001-03-16	10.5	0	1.31
	2001-03-17	10.6	2.2	1.25
	2001-03-18	9.4	0	1.86
	2001-03-19	11.6	0	2.36
	2001-03-20	14.5	0	2.87
	2001-03-21	15.3	0	3.23
	2001-03-22	17.2	0	3.03
	2001-03-23	16.9	0.6	1.91
	2001-03-24	15.5	0	2.62
	2001-03-25	12.5	0	1.72
	2001-03-26	12.3	0.4	1.5
	2001-03-27	8.8	0	1.97
	2001-03-28	10.2	1.6	2.6
	2001-03-29	9.3	2.4	2.12
	2001-03-30	7.6	0	2.71
	2001-03-31	10	0	2.62
	2001-04-01	12.3	0	2.96
	2001-04-02	11.6	0	3.19
	2001-04-03	10.1	0	2.56
	2001-04-04	12.2	0	2.82
	2001-04-05	12.4	0	2.7
	2001-04-06	14.2	0	3.23
	2001-04-07	12.5	0	3.46
	2001-04-08	11.8	0	3.48
	2001-04-09	10.8	0	3.09
	2001-04-10	10.7	0	3.34
	2001-04-11	9.6	0	3.5
	2001-04-12	10.1	0	3.38
	2001-04-13	9.5	0	2.32
	2001-04-14	10.2	0	3.42
	2001-04-15	8.9	0	3.24
	2001-04-16	10.7	0	3.25
	2001-04-17	9.5	0	3.08
	2001-04-18	9	0	1.69
	2001-04-19	7.8	0	2.63
	2001-04-20	6.2	0	2.72
	2001-04-21	4.8	0	2.99
	2001-04-22	6.9	0	3.03
	2001-04-23	14.9	3.6	4.65
	2001-04-24	15.9	0	3.92
	2001-04-25	14.6	0	4.4
	2001-04-26	11.1	0	3.87
	2001-04-27	13.6	1.6	3.78
	2001-04-28	12.1	0.2	3.57
	2001-04-29	12.6	3.4	2.56
	2001-04-30	8.1	38	0.53
	2001-05-01	8.5	4.8	2.48
	2001-05-02	9.6	2	2.84
	2001-05-03	8.1	0	1.96
	2001-05-04	8.4	0	2.63
	2001-05-05	9	5.6	2
	2001-05-06	9.8	0	2.72
	2001-05-07	10.8	0	2.91
	2001-05-08	11.9	0	3.6
	2001-05-09	11.8	3.8	1.88
	2001-05-10	11.5	5.8	0.65
	2001-05-11	14.6	0	2.17
	2001-05-12	16.8	0	4.48
	2001-05-13	17.2	0	4.44
	2001-05-14	15.5	0.4	3.25
	2001-05-15	16.3	0	4.11
	2001-05-16	17.9	0	4.63
	2001-05-17	16.4	3.4	3.43
	2001-05-18	14.7	1.6	1.72
	2001-05-19	15.4	0	3.83
	2001-05-20	15.7	0.2	2.51
	2001-05-21	16.4	7	3.95
	2001-05-22	16.1	1	3.86
	2001-05-23	15.3	1	3.2
	2001-05-24	15.9	0.8	3.18
	2001-05-25	17.9	0.2	4.68
	2001-05-26	19.9	0	5.05
	2001-05-27	21.4	0	5.45
	2001-05-28	22.7	0	5.65
	2001-05-29	23.9	0	5.96
	2001-05-30	23.7	0	5.99
	2001-05-31	23.5	0	6.14
	2001-06-01	20.4	0	4.89
	2001-06-02	20	0	5.06
	2001-06-03	19.8	0	5.37
	2001-06-04	20.3	0	5.19
	2001-06-05	21.1	0	4.81
	2001-06-06	18.4	0	3.8
	2001-06-07	19	0	5.42
	2001-06-08	21.8	0	5.43
	2001-06-09	20.3	1	3
	2001-06-10	16.8	8.8	2.42
	2001-06-11	15.8	0	4.67
	2001-06-12	18.6	0	4.93
	2001-06-13	21.5	0	5.55
	2001-06-14	22.5	0	5.9
	2001-06-15	23.8	0	5.81
	2001-06-16	19.5	0	6.09
	2001-06-17	16.9	0	5.48
	2001-06-18	15.9	0	5.23
	2001-06-19	19.2	0	5.57
	2001-06-20	22.5	0	6.02
	2001-06-21	24.6	0	6.39
	2001-06-22	26.2	0	6.69
	2001-06-23	26.7	0	6.19
	2001-06-24	27	0	6.13
	2001-06-25	28.6	0	6.63
	2001-06-26	27.4	0	6.58
	2001-06-27	23.9	0	5.15
	2001-06-28	20.3	0	5.6
	2001-06-29	23.1	0	6.2
	2001-06-30	25.8	0	6.51
	2001-07-01	24.5	0	6.29
	2001-07-02	25.3	0	6.22
	2001-07-03	24	21.2	5.98
	2001-07-04	21.8	2.6	3.61
	2001-07-05	20.7	1	3.52
	2001-07-06	20.6	0.2	5.02
	2001-07-07	19.4	0	5.56
	2001-07-08	21.7	0	5.19
	2001-07-09	18.1	6.8	1.1
	2001-07-10	20.9	0.2	4.51
	2001-07-11	22.6	0	5.36
	2001-07-12	23.6	0	5.34
	2001-07-13	24	0	5.06
	2001-07-14	23.5	2.6	5.33
	2001-07-15	18.4	1.2	3.84
	2001-07-16	16.5	0.6	3.22
	2001-07-17	20.3	0	5.44
	2001-07-18	20.1	0	5.67
	2001-07-19	15.9	14	1.92
	2001-07-20	16.3	0	4.9
	2001-07-21	20.3	0	5.45
	2001-07-22	23.9	0	6.09
	2001-07-23	22.7	0	5.32
	2001-07-24	23.2	0	4.02
	2001-07-25	25	0	5.77
	2001-07-26	25.7	0	5.74
	2001-07-27	25.5	0	4.77
	2001-07-28	23.7	0	4.13
	2001-07-29	25	0	5.48
	2001-07-30	27	0	5.84
	2001-07-31	28.4	0	5.96
	2001-08-01	28.5	0	6.05
	2001-08-02	27.5	0	5.75
	2001-08-03	23.6	0	4.93
	2001-08-04	22.8	0	5.47
	2001-08-05	21.8	0	5.41
	2001-08-06	23.3	0	5.26
	2001-08-07	24.7	0	5.78
	2001-08-08	23.5	0	3.73
	2001-08-09	24.1	0	3.99
	2001-08-10	21.2	0	4.96
	2001-08-11	21.5	0	5.22
	2001-08-12	23.6	0	4.65
	2001-08-13	25	0	5.4
	2001-08-14	24.1	4.4	4.99
	2001-08-15	22.5	1.6	3.24
	2001-08-16	18.9	6.4	0.81
	2001-08-17	20.7	0	4.67
	2001-08-18	22.7	0	4.17
	2001-08-19	22.6	0	3.41
	2001-08-20	22.2	0.2	4.87
	2001-08-21	23.5	0	5.26
	2001-08-22	26.1	0	5.46
	2001-08-23	26.6	0	5.4
	2001-08-24	27.2	0	5.46
	2001-08-25	25	0	5.29
	2001-08-26	25.1	0	5.18
	2001-08-27	25.2	0	5.22
	2001-08-28	25	0	5.61
	2001-08-29	24.2	0	5.61
	2001-08-30	21.5	0	4.64
	2001-08-31	19	0	4.29
	2001-09-01	16	0	3.17
	2001-09-02	17.3	0	4.27
	2001-09-03	20.6	0	4.11
	2001-09-04	20.3	0	4.05
	2001-09-05	16.6	0	4.01
	2001-09-06	16.5	0	3.93
	2001-09-07	17.8	0	4.29
	2001-09-08	18.9	0	4.03
	2001-09-09	18.3	0	3.97
	2001-09-10	15.5	0	3.4
	2001-09-11	15.7	0	3.71
	2001-09-12	16.9	0	3.71
	2001-09-13	18.3	0	4.07
	2001-09-14	18.1	0	3.91
	2001-09-15	14.7	0	3.37
	2001-09-16	14.5	0	3.29
	2001-09-17	14.9	0	3.36
	2001-09-18	12.9	0	3.21
	2001-09-19	14.6	0	3.1
	2001-09-20	15.3	16.4	0.99
	2001-09-21	18.8	0	3.06
	2001-09-22	17.3	16	0.86
	2001-09-23	15.5	0.6	1.95
	2001-09-24	14.7	0	1.73
	2001-09-25	13.9	0	3.01
	2001-09-26	13.9	0	3.07
	2001-09-27	15.6	0	3.15
	2001-09-28	15.4	4.4	1
	2001-09-29	17.1	0	1.92
	2001-09-30	17.3	0	3.19
	2001-10-01	17.2	0.2	3.01
	2001-10-02	18.3	0	2.1
	2001-10-03	19.3	0	2.94
	2001-10-04	17.1	0	2.69
	2001-10-05	19.1	0	2.64
	2001-10-06	18.9	0	1.77
	2001-10-07	16.9	0	2.99
	2001-10-08	14.2	0	2.26
	2001-10-09	14.9	4	1.58
	2001-10-10	15.6	0.2	1.31
	2001-10-11	17.7	0	2.11
	2001-10-12	19.7	0	2.99
	2001-10-13	17.3	0.8	1.34
	2001-10-14	15.5	0	2.47
	2001-10-15	13.3	0	1.68
	2001-10-16	14.7	0	2.56
	2001-10-17	15.6	1	1.47
	2001-10-18	15.2	13	1.36
	2001-10-19	16.9	1.4	1.3
	2001-10-20	14.4	8.6	1.22
	2001-10-21	11.8	0	1.95
	2001-10-22	11.8	0.2	1.92
	2001-10-23	12.3	0	2.04
	2001-10-24	10.7	0.2	1.87
	2001-10-25	10.9	0	1.9
	2001-10-26	10.5	0.2	1.56
	2001-10-27	13.1	0.2	1.74
	2001-10-28	14.7	0	1.79
	2001-10-29	13.4	0.2	1.62
	2001-10-30	14.9	0.2	2.12
	2001-10-31	14.7	0	1.77
	2001-11-01	12.1	0	1.43
	2001-11-02	7.4	0	0.93
	2001-11-03	8.1	0	1.71
	2001-11-04	8.4	0.2	1.67
	2001-11-05	7.8	0	0.59
	2001-11-06	5.4	0.2	0.58
	2001-11-07	5	0.2	1.12
	2001-11-08	6.4	0.2	0.73
	2001-11-09	4.8	0	1.23
	2001-11-10	4.4	0	1.29
	2001-11-11	3.6	0	0.71
	2001-11-12	6.3	0	1.24
	2001-11-13	7.5	0	1.43
	2001-11-14	7.4	0	0.96
	2001-11-15	4.9	1.6	0.1
	2001-11-16	7.9	15	0.21
	2001-11-17	8.4	15.2	0.15
	2001-11-18	4.5	0.2	0.14
	2001-11-19	6.1	0.2	0.24
	2001-11-20	4.7	0	0.75
	2001-11-21	1.5	0.2	0.17
	2001-11-22	0.3	0.6	0.12
	2001-11-23	1.4	0.2	0.12
	2001-11-24	2.4	0	0.62
	2001-11-25	2.9	0.2	0.73
	2001-11-26	4.4	0	0.19
	2001-11-27	3.9	0	0.15
	2001-11-28	0.7	0.2	0.26
	2001-11-29	2.1	0.2	0.35
	2001-11-30	2.2	0	0.21
	2001-12-01	3.4	0.2	0.69
	2001-12-02	4.1	0.2	0.64
	2001-12-03	5.9	0	0.43
	2001-12-04	4.8	0.2	0.11
	2001-12-05	3	0.2	0.2
	2001-12-06	2.5	0.2	0.34
	2001-12-07	3.8	0.4	0.15
	2001-12-08	6.4	0	0.72
	2001-12-09	4.9	0	0.74
	2001-12-10	3.8	0	0.81
	2001-12-11	1.3	0	0.74
	2001-12-12	-1.9	0.2	0.7
	2001-12-13	-2.8	0	0.5
	2001-12-14	-1.9	0.2	0.04
	2001-12-15	-5.5	0	0.01
	2001-12-16	-5.4	0	0.04
	2001-12-17	-7.4	0.8	0.36
	2001-12-18	-2.9	2	0.44
	2001-12-19	-4	3.4	0.56
	2001-12-20	-7.8	0	0.18
	2001-12-21	-5.1	0	0.17
	2001-12-22	-6.3	0	0.17
	2001-12-23	-5.8	0	0.21
	2001-12-24	-6.8	0	0.27
	2001-12-25	-11.6	0	0.18
	2001-12-26	-10.2	0	0.37
	2001-12-27	-6.3	1	0.32
	2001-12-28	-4.8	0.2	0.25
	2001-12-29	-5.3	0	0.39
	2001-12-30	-1.8	0.2	0.28
	2001-12-31	2.2	10.2	0.26
	2002-01-01	2.6	0.8	0.1
	2002-01-02	3.4	4.8	0.09
	2002-01-03	6.3	1	0.49
	2002-01-04	7	0.4	0.42
	2002-01-05	5.1	0	0.19
	2002-01-06	3.4	0.2	0.4
	2002-01-07	2.9	0	0.1
	2002-01-08	4.5	0.2	0.64
	2002-01-09	4.1	0	0.75
	2002-01-10	2.7	0	0.57
	2002-01-11	0.7	0.4	0.63
	2002-01-12	0.3	0.2	0.17
	2002-01-13	1.5	0.6	0.15
	2002-01-14	2.8	0.2	0.1
	2002-01-15	2.3	0.2	0.09
	2002-01-16	3.2	0.2	0.72
	2002-01-17	-0.8	0	0.78
	2002-01-18	1.1	0	0.85
	2002-01-19	-0.4	0.2	0.46
	2002-01-20	-0.4	0.2	0.34
	2002-01-21	0.6	0	0.63
	2002-01-22	1.4	0.8	0.15
	2002-01-23	3.7	6	0.29
	2002-01-24	6.7	0	1.03
	2002-01-25	3.5	0	0.93
	2002-01-26	4.4	0.2	1.03
	2002-01-27	2.4	0.4	0.45
	2002-01-28	3.8	0.2	0.97
	2002-01-29	5.8	0	1.16
	2002-01-30	6.8	0	1.03
	2002-01-31	3	0.2	0.3
	2002-02-01	4.4	0	0.9
	2002-02-02	6	0.2	1.54
	2002-02-03	6.9	0	1.22
	2002-02-04	4.5	0	0.41
	2002-02-05	6.1	7.4	0.87
	2002-02-06	7.3	1.6	1.28
	2002-02-07	6.1	0	1.58
	2002-02-08	3.1	0	1.24
	2002-02-09	4.9	0	1.27
	2002-02-10	5.1	0.2	0.94
	2002-02-11	5.4	0.2	1.38
	2002-02-12	5.6	0.2	1.29
	2002-02-13	5.4	0.2	1.4
	2002-02-14	5.9	0.6	1.3
	2002-02-15	3.6	0	1.15
	2002-02-16	3.4	0.4	0.26
	2002-02-17	3.1	0.2	0.46
	2002-02-18	2	0	0.59
	2002-02-19	2	0.2	1.05
	2002-02-20	3.6	0	1.17
	2002-02-21	7.1	0	1.77
	2002-02-22	6.3	0	1.76
	2002-02-23	7.4	0	1.56
	2002-02-24	7.8	0.2	1.7
	2002-02-25	6.3	0	1.59
	2002-02-26	7.1	0	1.62
	2002-02-27	8.3	0.2	2.06
	2002-02-28	9.8	0	1.39
	2002-03-01	9.6	0	0.46
	2002-03-02	6.5	0.2	0.71
	2002-03-03	3.9	0.2	1.54
	2002-03-04	7.3	0	1.21
	2002-03-05	6	15.8	0.3
	2002-03-06	7	0	1.19
	2002-03-07	6.3	0	0.86
	2002-03-08	6.5	0.2	1.23
	2002-03-09	7.7	0.2	1.43
	2002-03-10	8	0	2.05
	2002-03-11	9.6	0	1.9
	2002-03-12	11.8	0	1.13
	2002-03-13	13.7	3.6	2.6
	2002-03-14	8.6	0.2	2.19
	2002-03-15	8.7	0	2.23
	2002-03-16	9.9	1.4	1.31
	2002-03-17	9.6	0	1.25
	2002-03-18	11.6	0	1.86
	2002-03-19	12.4	0	2.36
	2002-03-20	13.4	0	2.87
	2002-03-21	14.3	0	3.23
	2002-03-22	13	0	3.03
	2002-03-23	11.8	0	1.91
	2002-03-24	10.8	0.2	2.62
	2002-03-25	9.9	0	1.72
	2002-03-26	9.5	0	2.49
	2002-03-27	9	0.6	2.24
	2002-03-28	8.9	0	2.14
	2002-03-29	7.5	0.8	0.95
	2002-03-30	7.8	0	2.35
	2002-03-31	9.6	0.2	2.88
	2002-04-01	11.1	0	3.28
	2002-04-02	9.3	2.8	1.52
	2002-04-03	6.9	35.2	0.2
	2002-04-04	8.9	0	2.11
	2002-04-05	7.3	0	2.62
	2002-04-06	9.6	8	1.39
	2002-04-07	11.4	12	1.67
	2002-04-08	10.1	0.4	0.62
	2002-04-09	10.2	0.2	1.97
	2002-04-10	7.6	11.4	1.17
	2002-04-11	11.1	2	1.64
	2002-04-12	10.6	1.4	0.8
	2002-04-13	9.9	0	2.37
	2002-04-14	8.4	0	1.66
	2002-04-15	6.5	0	1.58
	2002-04-16	8.3	0	2.67
	2002-04-17	9.4	0	3.44
	2002-04-18	11.3	2	3.22
	2002-04-19	12.6	0	3.19
	2002-04-20	12.2	0	3.22
	2002-04-21	12.6	0.2	3.82
	2002-04-22	12.7	0	3.92
	2002-04-23	12.4	0	3.48
	2002-04-24	13.8	0	4.02
	2002-04-25	15.9	0	4.53
	2002-04-26	15.8	0	3.7
	2002-04-27	12.4	0	3.16
	2002-04-28	13.5	0.2	2.86
	2002-04-29	14.5	0	3.84
	2002-04-30	14	0	4.05
	2002-05-01	14	0.4	1.42
	2002-05-02	10.9	1.2	2.22
	2002-05-03	10.5	0	2.99
	2002-05-04	9.6	0	3.77
	2002-05-05	9.1	0.4	2.84
	2002-05-06	9	4.4	1.56
	2002-05-07	11.1	3.4	1.52
	2002-05-08	13.6	11.6	1.3
	2002-05-09	11.9	7.6	1.43
	2002-05-10	11.4	5	0.72
	2002-05-11	10.7	1.2	0.83
	2002-05-12	12.1	0.2	2.81
	2002-05-13	15.1	0	4.72
	2002-05-14	15.8	0	4.67
	2002-05-15	17.8	0	4.55
	2002-05-16	18.4	0	5.1
	2002-05-17	17.4	0	2.83
	2002-05-18	14.8	0	4.51
	2002-05-19	14.3	0	4.76
	2002-05-20	17.7	0	5.25
	2002-05-21	17.5	0	4.73
	2002-05-22	16.1	1	2.17
	2002-05-23	13.3	0.2	3.15
	2002-05-24	15.5	0	5.16
	2002-05-25	16.3	0	5.32
	2002-05-26	14.6	0.8	4.49
	2002-05-27	13.2	0	4.7
	2002-05-28	14.5	0	4.85
	2002-05-29	17.5	0	5.2
	2002-05-30	19	0	5.34
	2002-05-31	20.4	0	5.83
	2002-06-01	20.1	0	4.17
	2002-06-02	22.4	0	6.05
	2002-06-03	22.7	0.6	4.88
	2002-06-04	18.6	14.2	2.97
	2002-06-05	12.7	3.8	1.33
	2002-06-06	13.9	0	4.51
	2002-06-07	13.5	0	4.13
	2002-06-08	11.4	12.8	1.3
	2002-06-09	14.2	0.2	4.75
	2002-06-10	16.3	0	5.21
	2002-06-11	18	0	5.18
	2002-06-12	22.2	0	6.02
	2002-06-13	24.4	0	6.17
	2002-06-14	23.5	0	6.41
	2002-06-15	22.6	0	5.87
	2002-06-16	23.2	0	6.17
	2002-06-17	23.3	0	6.28
	2002-06-18	23.9	0	6.17
	2002-06-19	23.7	0	5.77
	2002-06-20	23.4	0	5.37
	2002-06-21	25.1	0	6.17
	2002-06-22	27.1	0	6.45
	2002-06-23	26.6	0	6.56
	2002-06-24	22.8	0	5.51
	2002-06-25	23.4	0	5.6
	2002-06-26	25.2	0	5.43
	2002-06-27	24.7	0	5.16
	2002-06-28	21.2	0	5.28
	2002-06-29	15.8	5.2	1.24
	2002-06-30	17.1	0.2	2.81
	2002-07-01	16.8	0	2.94
	2002-07-02	20.9	0	5.61
	2002-07-03	23.3	0	5.28
	2002-07-04	20.4	0	5.07
	2002-07-05	20.9	0	5.35
	2002-07-06	21.9	0	4.52
	2002-07-07	22.5	0	5.57
	2002-07-08	23.2	3.8	4.81
	2002-07-09	23.1	0.2	5.51
	2002-07-10	22.8	0	5.88
	2002-07-11	22	0	4.79
	2002-07-12	20.1	5.4	3.53
	2002-07-13	18.5	0	4.4
	2002-07-14	18.4	0	5.11
	2002-07-15	20.9	0	4.67
	2002-07-16	19.6	0.8	3.85
	2002-07-17	21.9	0	5.56
	2002-07-18	22.9	0	5.78
	2002-07-19	25.1	0	6.25
	2002-07-20	26.5	0	6.2
	2002-07-21	27	0	6
	2002-07-22	25.5	0	5.73
	2002-07-23	22.4	0	5.36
	2002-07-24	22.1	0	5.54
	2002-07-25	22.3	0	5.5
	2002-07-26	23.1	0	5.42
	2002-07-27	24.6	0	5.85
	2002-07-28	25.3	0	5.53
	2002-07-29	25.7	0	5.48
	2002-07-30	22.5	26.4	4.93
	2002-07-31	19.8	1.2	4.15
	2002-08-01	17.8	3.8	3.77
	2002-08-02	20.3	0	2.81
	2002-08-03	23	0	4.43
	2002-08-04	23.7	0	4.81
	2002-08-05	23.8	2.4	4.17
	2002-08-06	21	0	4.69
	2002-08-07	19.2	0	4.91
	2002-08-08	18.3	0	3.41
	2002-08-09	17.2	0.6	3.1
	2002-08-10	15.6	1	3.27
	2002-08-11	16.7	0.2	5.15
	2002-08-12	19.3	0	5.16
	2002-08-13	19.6	0	4.82
	2002-08-14	23.3	0	5.44
	2002-08-15	24.3	0	5.3
	2002-08-16	23.7	0	5.15
	2002-08-17	25.2	0	5.59
	2002-08-18	25.6	0	5.33
	2002-08-19	24.8	0.2	4.71
	2002-08-20	23.7	0	5.33
	2002-08-21	23.2	0	4.72
	2002-08-22	18.9	16.8	1.72
	2002-08-23	21	2.2	3.71
	2002-08-24	18.8	17.6	1.68
	2002-08-25	19.7	0	3
	2002-08-26	17.2	0	2.51
	2002-08-27	15.7	0.4	2.32
	2002-08-28	16.8	0.2	3.61
	2002-08-29	19.4	0	3.85
	2002-08-30	20.9	0	4.42
	2002-08-31	20.3	0	3.69
	2002-09-01	19.9	0	4.21
	2002-09-02	19.8	0	3.02
	2002-09-03	19.7	2.6	3.7
	2002-09-04	18.6	6	3.38
	2002-09-05	18.1	4.8	3.41
	2002-09-06	15.5	0	3.68
	2002-09-07	18.5	0.2	3.54
	2002-09-08	19	4.8	3.59
	2002-09-09	17.6	2.4	3.37
	2002-09-10	17	0	3.92
	2002-09-11	17	0	2.79
	2002-09-12	18.8	0	3.57
	2002-09-13	18.2	0	3.49
	2002-09-14	17.4	0	3.56
	2002-09-15	18.7	0	3.77
	2002-09-16	18.7	0	2.23
	2002-09-17	19.4	11.2	2.1
	2002-09-18	19.4	1.4	2.22
	2002-09-19	19.9	0	3.31
	2002-09-20	20.1	13.8	3
	2002-09-21	18.3	0	2.47
	2002-09-22	17.8	0.4	2.37
	2002-09-23	15.4	0.2	2.81
	2002-09-24	12.2	0	3
	2002-09-25	10.8	0	2.88
	2002-09-26	10.8	0	2.97
	2002-09-27	12	0	2.94
	2002-09-28	14.1	0	2.8
	2002-09-29	16.3	0	2.48
	2002-09-30	18.1	0	2.82
	2002-10-01	16.5	0.2	1.57
	2002-10-02	14	9.2	0.43
	2002-10-03	13.9	0	1.56
	2002-10-04	14.7	0.2	2.31
	2002-10-05	14.6	0.2	2.22
	2002-10-06	12.5	0.2	2.35
	2002-10-07	12.7	0.2	2.62
	2002-10-08	14.6	0.2	1.68
	2002-10-09	14.4	15.4	0.43
	2002-10-10	11.2	16.6	1.04
	2002-10-11	12.6	0	1.9
	2002-10-12	11.5	0	1.97
	2002-10-13	11.6	0.2	2.14
	2002-10-14	14.9	0.2	2.37
	2002-10-15	14.7	0	2.37
	2002-10-16	14.6	0.2	2.26
	2002-10-17	12.3	0	1.99
	2002-10-18	8	0	1.9
	2002-10-19	9.9	0	1.98
	2002-10-20	13.1	0.2	2.22
	2002-10-21	14.9	4.8	1.1
	2002-10-22	14.1	0	1.48
	2002-10-23	11.9	0	1.84
	2002-10-24	9.4	0.2	1.44
	2002-10-25	12.5	0	1.82
	2002-10-26	12.5	0.2	1.85
	2002-10-27	11.7	0.2	1.67
	2002-10-28	12.3	0.2	1.45
	2002-10-29	11.7	0.4	1.53
	2002-10-30	12.1	4.4	1.14
	2002-10-31	10.6	0.2	0.43
	2002-11-01	9.4	0.2	0.3
	2002-11-02	9.7	0	0.57
	2002-11-03	12.7	0.2	1.1
	2002-11-04	9	0	1.32
	2002-11-05	7.1	0	1.3
	2002-11-06	6.8	0.6	1.06
	2002-11-07	10.2	0.4	1.66
	2002-11-08	7.6	0	1.52
	2002-11-09	11.2	0	1.71
	2002-11-10	11.9	0	1.39
	2002-11-11	8.2	0.4	0.57
	2002-11-12	9.2	0.2	0.87
	2002-11-13	9.6	3.6	1.24
	2002-11-14	9.6	7.8	0.49
	2002-11-15	6	0.4	0.25
	2002-11-16	4	0.2	0.45
	2002-11-17	5.6	0.2	0.78
	2002-11-18	4.1	0.4	0.46
	2002-11-19	6.9	0.2	0.84
	2002-11-20	9	9.2	0.13
	2002-11-21	7.8	2.4	0.51
	2002-11-22	7.5	0	0.94
	2002-11-23	9.8	0.4	0.42
	2002-11-24	9.4	8.2	0.1
	2002-11-25	7.5	0.4	0.38
	2002-11-26	5	0.2	0.31
	2002-11-27	4.6	0	0.78
	2002-11-28	6.9	0.4	0.59
	2002-11-29	5.3	0.2	0.51
	2002-11-30	6.7	0	1.11
	2002-12-01	5.3	0.4	0.22
	2002-12-02	7	0	0.68
	2002-12-03	3.9	0.2	0.8
	2002-12-04	2.1	0.2	0.59
	2002-12-05	6.5	0.2	1.08
	2002-12-06	3.1	0	0.61
	2002-12-07	1.6	0.2	0.41
	2002-12-08	3	0	0.19
	2002-12-09	3	0	0.54
	2002-12-10	5.8	26.2	0.18
	2002-12-11	6.9	0.6	0.44
	2002-12-12	5	0.4	0.68
	2002-12-13	3.6	0.2	0.7
	2002-12-14	4.4	3	0.07
	2002-12-15	4.2	0.4	0.19
	2002-12-16	2.1	0.2	0.43
	2002-12-17	2.4	0.8	0.13
	2002-12-18	8	0.2	0.39
	2002-12-19	9.3	0.4	0.2
	2002-12-20	8.7	0	0.58
	2002-12-21	8.1	0	0.27
	2002-12-22	6.5	0.2	0.18
	2002-12-23	4.9	0.2	0.51
	2002-12-24	5.3	0.2	0.18
	2002-12-25	6.8	0.2	0.57
	2002-12-26	8.1	0.2	0.68
	2002-12-27	7	3	0.09
	2002-12-28	7.5	0	0.85
	2002-12-29	2.5	0.2	0.41
	2002-12-30	2.5	4.4	0.1
	2002-12-31	6.4	0.2	0.75
	2003-01-01	4.6	0	0.47
	2003-01-02	9.3	0.2	0.54
	2003-01-03	10.4	0.2	0.85
	2003-01-04	6.2	0	0.67
	2003-01-05	1.9	9.8	0.34
	2003-01-06	3.9	4.6	0.31
	2003-01-07	0.8	0.2	0.48
	2003-01-08	2.6	0.2	0.1
	2003-01-09	1.9	0.2	0.24
	2003-01-10	-0.5	0.2	0.1
	2003-01-11	-2.4	0	0.52
	2003-01-12	-4.7	0	0.13
	2003-01-13	-4.4	0	0.2
	2003-01-14	-2.6	0	0.59
	2003-01-15	-0.5	0.2	0.8
	2003-01-16	-1.7	0	0.72
	2003-01-17	0.2	0	0.63
	2003-01-18	0.2	0.2	0.6
	2003-01-19	3.2	2.4	0.21
	2003-01-20	4.1	2.2	0.53
	2003-01-21	6.1	1.4	0.46
	2003-01-22	5.4	0.2	0.93
	2003-01-23	5	0	0.64
	2003-01-24	6.3	0	1.23
	2003-01-25	0.3	0	0.86
	2003-01-26	1.7	0.2	0.31
	2003-01-27	9.9	0	1.23
	2003-01-28	7.5	0	0.83
	2003-01-29	1.3	0	1.08
	2003-01-30	1.4	0.4	0.97
	2003-01-31	1.5	0	1.32
	2003-02-01	-0.2	0	1.04
	2003-02-02	1.7	0	0.65
	2003-02-03	4.7	0.2	0.87
	2003-02-04	6.9	0.4	1.03
	2003-02-05	2.5	0	1.24
	2003-02-06	1.9	0	1.06
	2003-02-07	1.4	0	0.84
	2003-02-08	2.8	0	1.17
	2003-02-09	1.1	0.2	0.61
	2003-02-10	3.9	0	1.42
	2003-02-11	2.5	0	1.03
	2003-02-12	3.3	0	0.55
	2003-02-13	4.2	0.8	0.35
	2003-02-14	2.9	0.8	0.35
	2003-02-15	0.8	1	0.35
	2003-02-16	-1.1	0	0.48
	2003-02-17	-1.2	0	1.06
	2003-02-18	-0.5	0	1.01
	2003-02-19	1.6	20	0.11
	2003-02-20	3.4	27	0.1
	2003-02-21	4.2	0.2	1.11
	2003-02-22	5.1	0.4	0.66
	2003-02-23	8.1	0	1.04
	2003-02-24	8.3	0	0.72
	2003-02-25	8	7.2	0.32
	2003-02-26	8.9	13.6	0.27
	2003-02-27	7.4	0	1.11
	2003-02-28	5.6	0.4	1.42
	2003-03-01	6.5	0	1.36
	2003-03-02	9	0	1.65
	2003-03-03	9.8	0	1.89
	2003-03-04	8.6	0.2	1.99
	2003-03-05	10.1	0.4	2.13
	2003-03-06	9.2	1.8	0.88
	2003-03-07	6.1	0.2	1.67
	2003-03-08	7.7	0	1.91
	2003-03-09	7.5	0.2	2.01
	2003-03-10	9.7	0	2.41
	2003-03-11	9.8	0.2	2.68
	2003-03-12	8.9	0	2.53
	2003-03-13	10.7	0	2.54
	2003-03-14	10.1	0.2	2.31
	2003-03-15	9.2	2	1.75
	2003-03-16	5.9	0	2.24
	2003-03-17	5.5	0.2	2.51
	2003-03-18	5.3	0	2.39
	2003-03-19	7.7	0	2.75
	2003-03-20	6	0	2.5
	2003-03-21	6.6	0.2	2.59
	2003-03-22	8.5	0	2.58
	2003-03-23	10	0	2.91
	2003-03-24	8.8	0	2.94
	2003-03-25	8	0	2.77
	2003-03-26	9.2	0	2.79
	2003-03-27	11.8	0.2	1.43
	2003-03-28	10.2	13.2	0.33
	2003-03-29	10.7	1.4	1.72
	2003-03-30	11	0	1.3
	2003-03-31	10.4	6.6	2.65
	2003-04-01	11.4	0.2	2.45
	2003-04-02	10.9	0	2.15
	2003-04-03	6.7	0	2.65
	2003-04-04	7	0	2.94
	2003-04-05	6	0	2.53
	2003-04-06	10.2	0	3.12
	2003-04-07	9.3	0	2.97
	2003-04-08	8.5	0	1.29
	2003-04-09	9.9	10.6	2.67
	2003-04-10	6.9	0	2.37
	2003-04-11	7.6	1.2	2
	2003-04-12	7.9	0.2	2.35
	2003-04-13	13	0	3.7
	2003-04-14	13.2	0	1.66
	2003-04-15	14.4	0.4	2.81
	2003-04-16	13.8	0	2.98
	2003-04-17	12.5	0	2.98
	2003-04-18	13.4	0	3.47
	2003-04-19	11.5	1	2.71
	2003-04-20	9.5	3.6	1.39
	2003-04-21	10.8	0	3.72
	2003-04-22	12.2	0.2	3.48
	2003-04-23	13	0	3.98
	2003-04-24	13.5	0	3.66
	2003-04-25	16.2	0	4.24
	2003-04-26	14	0.2	2.68
	2003-04-27	14	0	4.23
	2003-04-28	16.7	0	4.61
	2003-04-29	17.1	0	3.57
	2003-04-30	16.1	0.2	3.58
	2003-05-01	14.7	0	3.6
	2003-05-02	16.7	0	4.94
	2003-05-03	14.3	0	4.39
	2003-05-04	17.8	0	4.66
	2003-05-05	15.4	0.2	1.96
	2003-05-06	11.5	11.2	0.65
	2003-05-07	12.9	10.6	1.1
	2003-05-08	12.9	11	1.36
	2003-05-09	14	0.2	3.44
	2003-05-10	13.5	0	3.19
	2003-05-11	16.5	0.2	4.19
	2003-05-12	16.6	0	4.04
	2003-05-13	15.7	0.2	4.27
	2003-05-14	11.8	0	3.8
	2003-05-15	14	0	4.07
	2003-05-16	14.5	4.4	2.88
	2003-05-17	15.3	1.2	3.29
	2003-05-18	17.9	0.2	5.01
	2003-05-19	20.2	0	5.24
	2003-05-20	15	0	4.53
	2003-05-21	13.9	0	4.32
	2003-05-22	17.3	0.2	4.89
	2003-05-23	20.4	0	5.73
	2003-05-24	16.4	7.4	3.36
	2003-05-25	13	0.2	3.11
	2003-05-26	13.7	0	3.32
	2003-05-27	15.4	0	4.78
	2003-05-28	18.6	0	4.89
	2003-05-29	20.8	0	5.63
	2003-05-30	22.2	0	5.92
	2003-05-31	22.7	0	5.86
	2003-06-01	21.3	0	5.63
	2003-06-02	21.1	0	4.94
	2003-06-03	20.9	0	3.46
	2003-06-04	21.2	0	5.1
	2003-06-05	18.4	1.6	2.62
	2003-06-06	21.1	0.2	5.2
	2003-06-07	22.4	0	5.47
	2003-06-08	21.4	0.2	4.73
	2003-06-09	23.5	0	5.18
	2003-06-10	25	0	5.88
	2003-06-11	24.9	0	6.26
	2003-06-12	25	0	6.19
	2003-06-13	25.7	0	6.4
	2003-06-14	25.9	1.4	6.2
	2003-06-15	27.2	0	6.34
	2003-06-16	24	0	4.27
	2003-06-17	22.8	0.2	5.59
	2003-06-18	22.2	0	5.23
	2003-06-19	22.6	0	5.61
	2003-06-20	26.1	0	6.53
	2003-06-21	28	0	6.86
	2003-06-22	27	0	6.65
	2003-06-23	27.7	0	6.58
	2003-06-24	28.8	0	6.13
	2003-06-25	28.5	0.8	6.03
	2003-06-26	26.9	0	5.64
	2003-06-27	23.3	0	4.66
	2003-06-28	23.2	3.2	4.53
	2003-06-29	25	0	5.66
	2003-06-30	25.2	0	6.56
	2003-07-01	22.5	0	6.86
	2003-07-02	21	0	4.04
	2003-07-03	21.4	0	5
	2003-07-04	20.7	0	5.65
	2003-07-05	21.5	1	3.11
	2003-07-06	21.2	6	4.94
	2003-07-07	23.6	0.2	5.9
	2003-07-08	25	5.4	5.97
	2003-07-09	20	7.4	1.22
	2003-07-10	24.6	0.2	5.73
	2003-07-11	27.6	0	6.32
	2003-07-12	26.9	0	6.4
	2003-07-13	26.8	0	6.41
	2003-07-14	26.8	0	6.42
	2003-07-15	25.8	0	5.6
	2003-07-16	22.9	0	6.46
	2003-07-17	23.2	0	5.57
	2003-07-18	25.8	0	6.22
	2003-07-19	27.6	0	6.77
	2003-07-20	25.6	0.8	3.88
	2003-07-21	28.1	0	6.43
	2003-07-22	26.6	0	5.74
	2003-07-23	24	0.8	4.63
	2003-07-24	22.3	0	5.25
	2003-07-25	25.4	0	4.54
	2003-07-26	27.3	0	5.96
	2003-07-27	26.7	0	6.02
	2003-07-28	24.4	0	5.42
	2003-07-29	23.8	0	5.6
	2003-07-30	25.8	0	6.26
	2003-07-31	24.2	0	5.72
	2003-08-01	25.4	0	5.79
	2003-08-02	27.5	0	6.24
	2003-08-03	28.3	0	6.3
	2003-08-04	27.4	0	6.28
	2003-08-05	27.2	0	6.12
	2003-08-06	27.4	0	6.4
	2003-08-07	26.9	0	5.23
	2003-08-08	27.6	0	3.64
	2003-08-09	27.7	0	5.82
	2003-08-10	27.1	0	6.18
	2003-08-11	27.2	0	6.21
	2003-08-12	27.5	0	6.13
	2003-08-13	27.5	0	6.11
	2003-08-14	27.7	0	6.24
	2003-08-15	28	0	5.29
	2003-08-16	25.3	0.2	4.18
	2003-08-17	20.7	10	2.18
	2003-08-18	24.1	0.2	5.4
	2003-08-19	25.8	0	5.66
	2003-08-20	25.5	0	4.94
	2003-08-21	24.5	0	3.91
	2003-08-22	24.5	0	4.61
	2003-08-23	26	0	5.12
	2003-08-24	26	0	4.96
	2003-08-25	24.9	0	5.56
	2003-08-26	25.5	0	4.33
	2003-08-27	26.3	0	5.3
	2003-08-28	24.1	0	4.14
	2003-08-29	23.3	0	5.26
	2003-08-30	21.6	2	5.33
	2003-08-31	20.4	18.6	3.81
	2003-09-01	19.7	3.4	3.34
	2003-09-02	17.1	15.8	1.09
	2003-09-03	18.6	0	3.09
	2003-09-04	18	22.6	1.99
	2003-09-05	20.2	0	3.53
	2003-09-06	20.4	0	3.28
	2003-09-07	18.6	10.6	1.63
	2003-09-08	16.8	1.2	2.6
	2003-09-09	18.3	0.2	3.27
	2003-09-10	17	0	3.69
	2003-09-11	17.9	0	3.68
	2003-09-12	19.1	0	3.63
	2003-09-13	18.4	0	3.43
	2003-09-14	18.3	0.2	4.08
	2003-09-15	17.1	0	3.81
	2003-09-16	16.6	0	3.71
	2003-09-17	17.9	0	3.96
	2003-09-18	18.9	0	3.76
	2003-09-19	17.5	0	3.5
	2003-09-20	19.2	0	3.53
	2003-09-21	20.2	0	3.54
	2003-09-22	19.9	34.8	2.7
	2003-09-23	17.2	0	2.6
	2003-09-24	16	0.2	2.75
	2003-09-25	18	0	2.74
	2003-09-26	18.2	0.2	2.65
	2003-09-27	17.2	5.4	0.68
	2003-09-28	17.7	0.2	2.1
	2003-09-29	16.9	0.8	2.33
	2003-09-30	16.7	12.6	0.75
	2003-10-01	18.8	10.4	2.71
	2003-10-02	18.3	1.4	2.56
	2003-10-03	16.7	0	2.66
	2003-10-04	14.9	0	2.09
	2003-10-05	11.5	0.2	1.96
	2003-10-06	7.9	0	1.78
	2003-10-07	9.9	0	2.26
	2003-10-08	12.4	0	1.91
	2003-10-09	13.1	0.2	2.15
	2003-10-10	12.9	0.4	2.26
	2003-10-11	15.4	0.2	2.05
	2003-10-12	16	0.2	1.63
	2003-10-13	16	0.2	1.69
	2003-10-14	16.1	0	1.89
	2003-10-15	14.7	7.4	0.71
	2003-10-16	14.5	4.4	1.53
	2003-10-17	11.2	32.8	0.24
	2003-10-18	11.7	9.8	0.22
	2003-10-19	11.9	20	0.38
	2003-10-20	13	1.4	1.53
	2003-10-21	10	0	0.72
	2003-10-22	10.2	0.4	1.31
	2003-10-23	7.3	0	1.3
	2003-10-24	5	0	0.99
	2003-10-25	5	0.2	1.49
	2003-10-26	7.2	19.6	0.19
	2003-10-27	9.1	4.8	0.29
	2003-10-28	11.5	7.4	0.61
	2003-10-29	10.9	0	0.94
	2003-10-30	8.4	1.8	0.99
	2003-10-31	8.8	9.6	0.25
	2003-11-01	7.5	0.2	0.88
	2003-11-02	7.1	0.2	0.94
	2003-11-03	6.3	0.4	1.1
	2003-11-04	9.6	0	1.6
	2003-11-05	9.6	0.2	1.55
	2003-11-06	7.8	0.2	1.27
	2003-11-07	4.9	0.4	0.56
	2003-11-08	9.5	2.8	0.78
	2003-11-09	13	0.6	0.43
	2003-11-10	12.3	12.2	0.63
	2003-11-11	11.4	0	0.35
	2003-11-12	10.4	0.2	0.33
	2003-11-13	9.5	0.2	0.83
	2003-11-14	7	0.4	0.47
	2003-11-15	7.8	0.8	0.34
	2003-11-16	11.7	11	0.31
	2003-11-17	8.2	0	0.18
	2003-11-18	5.4	0	0.51
	2003-11-19	5.8	0.4	0.59
	2003-11-20	6.6	0.2	0.93
	2003-11-21	11	0	0.95
	2003-11-22	12.4	2.6	0.37
	2003-11-23	13.4	0.4	0.41
	2003-11-24	8.8	8.4	0.72
	2003-11-25	6.6	0	0.14
	2003-11-26	6	2.6	0.44
	2003-11-27	6.6	0.8	0.97
	2003-11-28	3.5	0.2	0.63
	2003-11-29	4.7	0.2	0.34
	2003-11-30	8.1	0	0.36
	2003-12-01	7	13	0.19
	2003-12-02	4.5	0.2	0.28
	2003-12-03	3.5	5	0.13
	2003-12-04	5.6	24.2	0.52
	2003-12-05	9.2	6	0.88
	2003-12-06	8.7	0	0.7
	2003-12-07	6.1	2	0.32
	2003-12-08	6.3	1.6	0.64
	2003-12-09	3	0.2	0.45
	2003-12-10	2.5	0.2	0.7
	2003-12-11	0.2	0.6	0.23
	2003-12-12	1.6	0.2	0.22
	2003-12-13	4.9	0.6	0.14
	2003-12-14	5.8	0.4	0.13
	2003-12-15	4.4	0.2	0.61
	2003-12-16	2.3	0.2	0.48
	2003-12-17	4.2	0	0.65
	2003-12-18	6.5	1	0.4
	2003-12-19	5.3	0	0.1
	2003-12-20	4.7	0.2	0.54
	2003-12-21	3.6	0.2	0.11
	2003-12-22	3.4	0	0.81
	2003-12-23	-0.3	0	0.54
	2003-12-24	1.3	0	0.43
	2003-12-25	2.6	0.2	0.17
	2003-12-26	1.5	0.4	0.48
	2003-12-27	1	0.2	0.08
	2003-12-28	1.9	2	0.08
	2003-12-29	0.4	0.2	0.36
	2003-12-30	2	0	0.45
	2003-12-31	3.2	0.2	0.73
	2004-01-01	-2.2	0	0.21
	2004-01-02	4.4	0.2	0.82
	2004-01-03	2.6	0	0.67
	2004-01-04	0.9	0	0.69
	2004-01-05	0.5	0.2	0.63
	2004-01-06	0	0.2	0.64
	2004-01-07	-0.7	0.2	0.53
	2004-01-08	-0.4	0.4	0.1
	2004-01-09	5.1	0	0.32
	2004-01-10	6.9	0.4	0.72
	2004-01-11	5.5	0.2	0.42
	2004-01-12	6.1	0.2	0.32
	2004-01-13	7.6	0.2	0.59
	2004-01-14	5.7	0	0.42
	2004-01-15	2	0.2	0.75
	2004-01-16	2.3	0.2	0.69
	2004-01-17	4.4	0.4	0.81
	2004-01-18	4.1	0	0.69
	2004-01-19	4.6	0	1.2
	2004-01-20	1	0	0.37
	2004-01-21	4.1	0	0.83
	2004-01-22	3.3	0	0.22
	2004-01-23	4.4	0.2	0.79
	2004-01-24	7.9	0	0.47
	2004-01-25	3.3	0.2	0.45
	2004-01-26	7.6	2.4	0.61
	2004-01-27	8.3	0.4	0.91
	2004-01-28	2.8	0.2	1.02
	2004-01-29	1.6	0	0.98
	2004-01-30	5.9	0	0.9
	2004-01-31	7.3	0	0.64
	2004-02-01	6.5	0.2	1.14
	2004-02-02	5.2	0.2	1.18
	2004-02-03	4.5	0.4	0.17
	2004-02-04	3.3	0.6	0.39
	2004-02-05	2.9	0.2	0.69
	2004-02-06	1.9	0.4	0.58
	2004-02-07	2.7	0.4	0.15
	2004-02-08	4.5	0.2	0.13
	2004-02-09	3.7	0	0.34
	2004-02-10	2.1	0.2	0.92
	2004-02-11	-1.5	0.2	0.2
	2004-02-12	2.4	0.2	0.94
	2004-02-13	3.8	0	1.4
	2004-02-14	3.4	0.2	1.22
	2004-02-15	1.8	0.4	0.15
	2004-02-16	3.8	0.2	0.24
	2004-02-17	3.6	3	0.96
	2004-02-18	-0.1	0.2	0.74
	2004-02-19	0	0.2	0.66
	2004-02-20	4.3	5.4	0.56
	2004-02-21	9.7	0.4	0.75
	2004-02-22	6.9	0.2	1.2
	2004-02-23	4.3	0	1.46
	2004-02-24	2.5	0.4	0.53
	2004-02-25	4.8	11.6	0.27
	2004-02-26	3	14	0.22
	2004-02-27	1	0	0.59
	2004-02-28	1.2	0	1.22
	2004-02-29	-0.1	0	0.77
	2004-03-01	-0.1	0.4	1.46
	2004-03-02	-0.4	0	1.48
	2004-03-03	0.4	0	1.5
	2004-03-04	3	0	1.35
	2004-03-05	6.3	0.2	1.59
	2004-03-06	6.1	9	1.53
	2004-03-07	4	0.2	1.61
	2004-03-08	3.3	0	1.82
	2004-03-09	3	0	1.91
	2004-03-10	3.3	0.2	0.7
	2004-03-11	4.1	0	1.79
	2004-03-12	9.2	0	1.48
	2004-03-13	8.6	2.8	0.34
	2004-03-14	6.6	0.2	0.86
	2004-03-15	9	0.2	2.16
	2004-03-16	11.6	0	2.23
	2004-03-17	11.6	0	2.91
	2004-03-18	9.6	0	2.12
	2004-03-19	9.1	0	1.77
	2004-03-20	10.8	0	2.43
	2004-03-21	11.1	0.2	2.58
	2004-03-22	5.6	0	1.9
	2004-03-23	4.1	0.2	2.24
	2004-03-24	4.1	0	2.18
	2004-03-25	5.4	0	2.35
	2004-03-26	4.5	0	2.13
	2004-03-27	0.4	12.8	0.48
	2004-03-28	7.2	8.6	1.59
	2004-03-29	10.6	3.2	1.71
	2004-03-30	8.7	17.4	0.55
	2004-03-31	8.8	0.4	0.98
	2004-04-01	8.9	2.8	2.17
	2004-04-02	9.4	3.2	1.88
	2004-04-03	8	0.2	2.7
	2004-04-04	10	0	2.82
	2004-04-05	11.2	0	2.72
	2004-04-06	9.4	0.2	2.79
	2004-04-07	7.8	0	2.25
	2004-04-08	5.2	15.8	0.33
	2004-04-09	5.7	0.4	1.63
	2004-04-10	4.4	0.8	1.9
	2004-04-11	5.6	0.2	2.5
	2004-04-12	6.5	0	1.99
	2004-04-13	6.5	0	2.43
	2004-04-14	6.4	0	1.05
	2004-04-15	10.9	0	3.3
	2004-04-16	11.5	7.2	0.83
	2004-04-17	10.2	0	1.59
	2004-04-18	9.1	2.4	1.85
	2004-04-19	8.4	0	3.02
	2004-04-20	12.6	0	3.54
	2004-04-21	14.1	0.2	4.1
	2004-04-22	10.1	22.8	0.45
	2004-04-23	11.5	0	2.78
	2004-04-24	11.4	0.2	2.78
	2004-04-25	12.6	0.2	3.84
	2004-04-26	13.7	0	3.92
	2004-04-27	13.3	2.8	3.97
	2004-04-28	10.1	6.8	0.62
	2004-04-29	9.9	2.2	0.43
	2004-04-30	8.1	0.2	2
	2004-05-01	9	13.4	2
	2004-05-02	10.5	3.4	2.46
	2004-05-03	9.8	15	0.37
	2004-05-04	11.2	0.8	2.55
	2004-05-05	10.3	1	3.09
	2004-05-06	9.6	0	3.61
	2004-05-07	7.6	1	2.08
	2004-05-08	7.9	0.2	3.44
	2004-05-09	10.1	0	3.66
	2004-05-10	12	3.8	2.46
	2004-05-11	10.6	9.6	0.81
	2004-05-12	11.9	0.8	1.75
	2004-05-13	13.2	0.2	3.22
	2004-05-14	11.9	0	3.5
	2004-05-15	13	1.6	3.56
	2004-05-16	15.6	0.2	4.46
	2004-05-17	16.5	0	4.41
	2004-05-18	16.8	0.2	4.69
	2004-05-19	16.8	0	4.71
	2004-05-20	17.1	0	4.97
	2004-05-21	16.3	0	4.64
	2004-05-22	14.9	0	2.96
	2004-05-23	15.3	0.2	3.92
	2004-05-24	16.1	0	4.25
	2004-05-25	14.9	0	4.43
	2004-05-26	14.8	6	3.37
	2004-05-27	15.5	0	3.68
	2004-05-28	16.7	0.2	4.36
	2004-05-29	18.9	1	4.72
	2004-05-30	18	0.2	2.82
	2004-05-31	17.9	0.2	3.09
	2004-06-01	19.7	0	4.52
	2004-06-02	18.1	0.2	4.79
	2004-06-03	17.1	0	4.74
	2004-06-04	17.4	0	4.73
	2004-06-05	19.9	0	5.33
	2004-06-06	20.9	0	5.41
	2004-06-07	20.7	0	5.12
	2004-06-08	20.2	0	5.35
	2004-06-09	20.7	0	5.34
	2004-06-10	21.5	0	5.44
	2004-06-11	20.8	0	4.75
	2004-06-12	20.5	9.6	4.41
	2004-06-13	19.3	0	5.11
	2004-06-14	16	2.6	4.64
	2004-06-15	15	1.2	2.18
	2004-06-16	19.4	0	4.53
	2004-06-17	22.3	0	6.06
	2004-06-18	22.8	0	6.15
	2004-06-19	17.9	6.6	2.21
	2004-06-20	17.5	0.2	5.03
	2004-06-21	18.1	0	4.77
	2004-06-22	21.9	0	5.54
	2004-06-23	23.4	0	5.71
	2004-06-24	23.4	0	4.62
	2004-06-25	21.8	0	3.6
	2004-06-26	24.8	0	6.06
	2004-06-27	26.8	0	6.31
	2004-06-28	25.5	0	5.09
	2004-06-29	24.8	0	5.83
	2004-06-30	26.7	0	5.99
	2004-07-01	23	0	5.29
	2004-07-02	20.6	0	5.39
	2004-07-03	20.1	0	4.58
	2004-07-04	23.2	0.2	5.41
	2004-07-05	22.7	0.4	3.84
	2004-07-06	21.8	5.4	3.28
	2004-07-07	22.2	6.6	5.54
	2004-07-08	18	0	5.62
	2004-07-09	16.4	0	5.08
	2004-07-10	18.3	25.2	3.81
	2004-07-11	17.6	2.4	3.3
	2004-07-12	16.2	0	4.36
	2004-07-13	16.9	0	4.94
	2004-07-14	19.8	0	5.13
	2004-07-15	21.7	0	5.48
	2004-07-16	22.7	0	5.76
	2004-07-17	23	0	5.19
	2004-07-18	23.6	0	5.7
	2004-07-19	23.6	0	5.22
	2004-07-20	23.1	0	3.84
	2004-07-21	24.5	0	5.37
	2004-07-22	26.7	0	5.9
	2004-07-23	26.3	0	4.85
	2004-07-24	26.6	0	6.77
	2004-07-25	24.7	0	5.52
	2004-07-26	23	0	6.05
	2004-07-27	22	0	5.25
	2004-07-28	24.1	0	5.75
	2004-07-29	21.1	0.4	3.69
	2004-07-30	22.7	2.2	4.89
	2004-07-31	25.8	0.6	5.69
	2004-08-01	26.8	0.4	6.12
	2004-08-02	26.1	0	3.98
	2004-08-03	25.6	0	5.53
	2004-08-04	20.3	5	4
	2004-08-05	21	0.2	4.66
	2004-08-06	23.4	0	5.16
	2004-08-07	23.1	0	3.06
	2004-08-08	24.9	0	5.3
	2004-08-09	25.2	0	5.05
	2004-08-10	23.7	0	5.08
	2004-08-11	21.8	0	5.42
	2004-08-12	22.4	0	5.87
	2004-08-13	21.3	0	5.58
	2004-08-14	24.1	0	5.54
	2004-08-15	25.5	0	5.31
	2004-08-16	25	0	5.01
	2004-08-17	23.6	0	4.24
	2004-08-18	26.9	0	5.34
	2004-08-19	23.9	0	5.72
	2004-08-20	20.2	0	5.19
	2004-08-21	17.8	0	4.87
	2004-08-22	21.5	0.2	4.27
	2004-08-23	23	0.8	3.61
	2004-08-24	24.1	0.2	4.63
	2004-08-25	21.7	0	5.04
	2004-08-26	18.7	0	4.38
	2004-08-27	19.4	0	4.53
	2004-08-28	21.8	0	3.81
	2004-08-29	20.8	1.8	2.73
	2004-08-30	21.4	0.4	3.25
	2004-08-31	21.9	0	2.53
	2004-09-01	21.2	0	2.84
	2004-09-02	21.4	0	3.37
	2004-09-03	21.1	0.8	2.44
	2004-09-04	25.4	0.2	3.66
	2004-09-05	25.3	0	2.99
	2004-09-06	24.2	0.6	4.83
	2004-09-07	22.5	0	2.79
	2004-09-08	21.6	0	3.57
	2004-09-09	21.9	0	3.89
	2004-09-10	22.8	0	3.69
	2004-09-11	23.6	0	3.91
	2004-09-12	20.2	0	1.88
	2004-09-13	21.1	0	3.01
	2004-09-14	20.9	3.6	2.58
	2004-09-15	16.1	0.2	2.2
	2004-09-16	15.8	0	3.28
	2004-09-17	15.3	0.4	3.58
	2004-09-18	17.6	0	3.59
	2004-09-19	18.7	0	3.43
	2004-09-20	18.8	0	2.63
	2004-09-21	17.4	0	2.87
	2004-09-22	16.2	0	3.1
	2004-09-23	16.4	0.2	3.46
	2004-09-24	16.6	0	3.2
	2004-09-25	15	0	3.17
	2004-09-26	14.2	0	3.08
	2004-09-27	14.3	0	2.99
	2004-09-28	16.5	0	3.35
	2004-09-29	17.8	0	3.13
	2004-09-30	17.7	0	3.11
	2004-10-01	18.6	0	3.02
	2004-10-02	19	0	2.92
	2004-10-03	19.4	0.2	3
	2004-10-04	24.1	0	3.4
	2004-10-05	20	0	2.98
	2004-10-06	20.7	0	2.8
	2004-10-07	19.6	0	2.38
	2004-10-08	19.6	0	2.73
	2004-10-09	17.8	0	2.71
	2004-10-10	15.1	0	3.04
	2004-10-11	14.7	0	2.88
	2004-10-12	12.2	0	1.81
	2004-10-13	9.8	0	2.35
	2004-10-14	11.2	0	2.51
	2004-10-15	11.2	0	2.23
	2004-10-16	10.8	0	1.18
	2004-10-17	9.9	0	2.11
	2004-10-18	15.7	0.2	1.57
	2004-10-19	17.7	0.79	1.9
	2004-10-20	19.7	0.2	1.72
	2004-10-21	15.8	0.4	1.4
	2004-10-22	14.3	0.2	1.93
	2004-10-23	15.1	0	2.25
	2004-10-24	18.2	0	2.66
	2004-10-25	14.4	4.55	1.66
	2004-10-26	11.6	0.59	1.62
	2004-10-27	8.1	14.06	0.29
	2004-10-28	10.8	0	0.83
	2004-10-29	8.7	1.58	1.09
	2004-10-30	8.1	0	1.5
	2004-10-31	8.1	0.2	1.1
	2004-11-01	7.9	0.2	0.63
	2004-11-02	6	0.2	0.31
	2004-11-03	7	0.2	0.87
	2004-11-04	8.7	0	1.44
	2004-11-05	10.5	0.2	1.19
	2004-11-06	8.8	0	0.4
	2004-11-07	7.6	0	1.3
	2004-11-08	4.9	0.2	1.06
	2004-11-09	6.8	0	1.12
	2004-11-10	6.1	0.2	1.31
	2004-11-11	3.8	0	1.05
	2004-11-12	2	0.2	0.89
	2004-11-13	6.5	0	1.01
	2004-11-14	7	0	1.66
	2004-11-15	1.3	0.2	1.03
	2004-11-16	-0.1	0	0.98
	2004-11-17	1.1	0	0.88
	2004-11-18	1.4	0	0.87
	2004-11-19	2.7	0.2	0.58
	2004-11-20	5.5	0.2	0.6
	2004-11-21	7.3	0.2	1.04
	2004-11-22	6	0	0.69
	2004-11-23	5.4	0	0.18
	2004-11-24	4.9	0	0.43
	2004-11-25	4.8	0	0.72
	2004-11-26	3.2	0.2	0.15
	2004-11-27	3	0	0.55
	2004-11-28	1.8	0.2	0.6
	2004-11-29	2.4	2.97	0.11
	2004-11-30	1.8	0	0.31
	2004-12-01	5.3	10.1	0.64
	2004-12-02	5.7	0	0.79
	2004-12-03	3.4	0.2	0.47
	2004-12-04	5.3	8.91	0.22
	2004-12-05	5.9	2.57	0.11
	2004-12-06	4.1	0	0.14
	2004-12-07	4	3.37	0.11
	2004-12-08	4.6	9.9	0.13
	2004-12-09	6.8	1.58	0.22
	2004-12-10	6.8	0	0.16
	2004-12-11	5.9	0.2	0.58
	2004-12-12	7.3	0	0.76
	2004-12-13	6.7	0.2	0.8
	2004-12-14	5	0.2	0.71
	2004-12-15	5	0.2	0.45
	2004-12-16	4.3	0.2	0.1
	2004-12-17	5.6	0	0.39
	2004-12-18	5.5	0.2	0.76
	2004-12-19	7.6	0.2	0.64
	2004-12-20	4.6	0.2	0.7
	2004-12-21	-0.4	0	0.49
	2004-12-22	-1.3	0	0.36
	2004-12-23	0.7	0.2	0.62
	2004-12-24	1.1	0.4	0.11
	2004-12-25	0.2	0.2	0.05
	2004-12-26	2	0	0.46
	2004-12-27	-0.5	0	0.53
	2004-12-28	-3.2	0	0.28
	2004-12-29	4	0	0.97
	2004-12-30	3	0	0.84
	2004-12-31	0	0	0.28
	2005-01-01	2.3	0.2	0.38
	2005-01-02	1.5	0	0.12
	2005-01-03	2.5	0	0.37
	2005-01-04	-0.5	0.4	0.18
	2005-01-05	-1.8	0	0.14
	2005-01-06	-1.4	0.2	0.18
	2005-01-07	-0.8	0.2	0.35
	2005-01-08	-2.2	0.2	0.51
	2005-01-09	-2.9	0.2	0.2
	2005-01-10	-0.7	0.4	0.52
	2005-01-11	-1.1	0.2	0.09
	2005-01-12	-1.8	0	0.09
	2005-01-13	-1.3	0.2	0.17
	2005-01-14	-2.2	0	0.13
	2005-01-15	-0.6	0.2	0.79
	2005-01-16	2.6	0	0.36
	2005-01-17	2.2	0	0.11
	2005-01-18	1.9	0.2	0.09
	2005-01-19	6.9	0	1.25
	2005-01-20	7.9	0	1.17
	2005-01-21	5.1	0.2	0.77
	2005-01-22	2.6	0	0.49
	2005-01-23	1.8	0.2	0.19
	2005-01-24	1.3	0	0.65
	2005-01-25	-0.7	0	1.09
	2005-01-26	-2.4	0	1
	2005-01-27	-4.9	0	0.8
	2005-01-28	-5.1	0	0.64
	2005-01-29	-0.1	0	0.94
	2005-01-30	-0.8	0	0.98
	2005-01-31	-3.3	0	0.97
	2005-02-01	0	0	1.02
	2005-02-02	1.3	0	1.06
	2005-02-03	-0.9	0.2	0.98
	2005-02-04	-0.5	0	1.09
	2005-02-05	1.1	0	1.15
	2005-02-06	4	0.99	0.67
	2005-02-07	5.5	0.59	0.64
	2005-02-08	6.6	0.99	0.98
	2005-02-09	6.3	3.17	0.9
	2005-02-10	1.9	0.2	0.54
	2005-02-11	1.8	0.2	0.8
	2005-02-12	7.1	0	1.28
	2005-02-13	6.7	0	1.75
	2005-02-14	3	0	1.36
	2005-02-15	1.4	0	1.35
	2005-02-16	2.8	0	1.62
	2005-02-17	-1.5	0	1.17
	2005-02-18	-2.6	0	1.07
	2005-02-19	0.5	0	1.31
	2005-02-20	2.1	0	1.39
	2005-02-21	0.9	0	1.55
	2005-02-22	-4.7	0	0.3
	2005-02-23	-2.4	1.39	0.55
	2005-02-24	1.1	0	1.39
	2005-02-25	-0.6	0	1.36
	2005-02-26	-0.8	0	1.45
	2005-02-27	0.5	0.2	1.49
	2005-02-28	-0.8	0	1.5
	2005-03-01	-3.8	0	0.92
	2005-03-02	1.1	0.59	1.22
	2005-03-03	1.9	0	1.45
	2005-03-04	-0.1	0.2	1.67
	2005-03-05	2.3	0	1.95
	2005-03-06	2.2	0	1.85
	2005-03-07	2.4	0	2.13
	2005-03-08	-0.3	0	1.78
	2005-03-09	0.4	0	1.78
	2005-03-10	1.4	0	1.92
	2005-03-11	2.4	0	1.47
	2005-03-12	3.1	0.2	1.85
	2005-03-13	5.1	0	2.53
	2005-03-14	8.1	0	1.99
	2005-03-15	10.2	0	2.25
	2005-03-16	11.4	0	2.85
	2005-03-17	12.1	0	3.08
	2005-03-18	11.8	0	3.27
	2005-03-19	10.2	0	3.39
	2005-03-20	11.8	0	3.07
	2005-03-21	13.2	0	1.67
	2005-03-22	14.2	0.4	2.57
	2005-03-23	11.7	4.36	1.09
	2005-03-24	12.4	0	1.7
	2005-03-25	12.4	0	1.91
	2005-03-26	11.7	0.2	2.18
	2005-03-27	11.2	0	3
	2005-03-28	10.8	0	2.73
	2005-03-29	11.1	1.78	3.11
	2005-03-30	10.6	0.2	2.99
	2005-03-31	9.6	0	3.1
	2005-04-01	10.8	0	2.86
	2005-04-02	9	7.52	0.92
	2005-04-03	10.4	2.38	1
	2005-04-04	11	13.86	2.13
	2005-04-05	11	0.2	1.32
	2005-04-06	11.6	0	3.05
	2005-04-07	12.3	0	3.07
	2005-04-08	9.5	0.2	2.2
	2005-04-09	5.6	0	3.07
	2005-04-10	8.9	0	3.07
	2005-04-11	12.4	0	3.59
	2005-04-12	10.4	0	3.24
	2005-04-13	9.9	0	3.29
	2005-04-14	11.6	4.75	3.57
	2005-04-15	8.5	2.77	2.23
	2005-04-16	6.5	2.38	2.11
	2005-04-17	9	0.2	3.42
	2005-04-18	13.2	0	3.78
	2005-04-19	11.3	0	3.52
	2005-04-20	11.1	0	2.83
	2005-04-21	11.6	0	3.23
	2005-04-22	13.1	0.4	1.75
	2005-04-23	14.9	0	3.67
	2005-04-24	15.2	1.19	3.58
	2005-04-25	12.5	0.2	4.02
	2005-04-26	14.2	0	4.65
	2005-04-27	16.2	0	4.79
	2005-04-28	18.1	0	5.16
	2005-04-29	19.1	0	5.48
	2005-04-30	17.3	0	5.32
	2005-05-01	18.7	0	5.03
	2005-05-02	17	0.2	1.63
	2005-05-03	18.3	0	5.28
	2005-05-04	16.6	0	4.44
	2005-05-05	14.2	0	3.89
	2005-05-06	14.7	0	4.81
	2005-05-07	15.4	0	4.92
	2005-05-08	16.7	0	5.18
	2005-05-09	16.8	1.78	3.77
	2005-05-10	17.9	1.39	3.38
	2005-05-11	16.3	3.56	3.41
	2005-05-12	15.1	2.97	2.46
	2005-05-13	15.6	18.61	3.63
	2005-05-14	15.1	0.4	3.97
	2005-05-15	16.2	0.59	4.59
	2005-05-16	15	6.34	3.97
	2005-05-17	11.7	23.17	1.49
	2005-05-18	12.9	0	3.99
	2005-05-19	14.7	0	4.49
	2005-05-20	19.4	0	5.34
	2005-05-21	18.7	0	4.44
	2005-05-22	17.4	0.99	3.89
	2005-05-23	14.7	0	4.5
	2005-05-24	17.4	0	4.87
	2005-05-25	20.2	0	5.57
	2005-05-26	20.6	0	5.89
	2005-05-27	20.3	0	5.92
	2005-05-28	20	0	5.67
	2005-05-29	20.8	0	5.07
	2005-05-30	18	0	2.14
	2005-05-31	15.6	0.4	2.17
	2005-06-01	18	0	4.33
	2005-06-02	21.1	0	5.49
	2005-06-03	22.1	0	5.62
	2005-06-04	20.9	0	5.03
	2005-06-05	19.7	0	5.33
	2005-06-06	20.7	0	5.41
	2005-06-07	20.7	0	5.42
	2005-06-08	18.8	0.2	5.17
	2005-06-09	19.1	0	5.53
	2005-06-10	19.8	0	4.8
	2005-06-11	19.4	2.18	4.73
	2005-06-12	20.5	0	4.64
	2005-06-13	19.5	0	3.27
	2005-06-14	17.7	1.39	4.35
	2005-06-15	20.2	0.2	5.11
	2005-06-16	22.7	0	5.56
	2005-06-17	23.1	0	5.29
	2005-06-18	25	0	6.16
	2005-06-19	26.3	0	6.42
	2005-06-20	25.2	0	6.23
	2005-06-21	23.8	1.39	5.29
	2005-06-22	25	0	5.87
	2005-06-23	25.4	2.38	5.97
	2005-06-24	22.8	0	3.87
	2005-06-25	25.8	0	6.35
	2005-06-26	26.2	0	6.57
	2005-06-27	27.5	0	5.03
	2005-06-28	23.4	0.99	1.79
	2005-06-29	24.1	0	6.38
	2005-06-30	22.5	0	6.05
	2005-07-01	22.3	0	5.75
	2005-07-02	23.8	0	5.76
	2005-07-03	26.7	0	6.51
	2005-07-04	23.5	1.39	4.66
	2005-07-05	19.2	0	5.07
	2005-07-06	21.3	0	5.73
	2005-07-07	19.6	0	5.27
	2005-07-08	19.9	0	5.2
	2005-07-09	19.9	0	4.89
	2005-07-10	20.5	0	5.21
	2005-07-11	22.4	0	5.8
	2005-07-12	25	0	6.09
	2005-07-13	25.1	0	6.15
	2005-07-14	25.7	0	6.17
	2005-07-15	27	0	6.47
	2005-07-16	28.5	0	6.59
	2005-07-17	29.1	0	5.8
	2005-07-18	23.9	0	6.01
	2005-07-19	22.2	0	5.68
	2005-07-20	24.7	0	6.02
	2005-07-21	25.9	0	6.2
	2005-07-22	25.3	0	5.72
	2005-07-23	24	0	5.33
	2005-07-24	26	0	5.88
	2005-07-25	25.9	0	5.02
	2005-07-26	27	0	5.73
	2005-07-27	25.9	0	6
	2005-07-28	26.4	0.79	5.61
	2005-07-29	24	0.2	5.03
	2005-07-30	22.3	0	5.11
	2005-07-31	21.3	0	3.33
	2005-08-01	18.3	9.11	0.62
	2005-08-02	16.3	0.59	2.08
	2005-08-03	18	0.2	4.69
	2005-08-04	20.4	0	5.03
	2005-08-05	22.4	0	5.71
	2005-08-06	22.8	0	5.59
	2005-08-07	23.8	0	5.6
	2005-08-08	23.4	0	4.47
	2005-08-09	23.6	1.98	4.27
	2005-08-10	22.7	0.99	3.99
	2005-08-11	18.8	4.16	3.13
	2005-08-12	20.5	0.2	4.9
	2005-08-13	22.7	0	5.1
	2005-08-14	23.5	0	5.3
	2005-08-15	22.3	0	4.92
	2005-08-16	23.3	1.39	4.48
	2005-08-17	23.5	0.4	4.09
	2005-08-18	21.8	31.68	4.13
	2005-08-19	19.5	0.2	2.49
	2005-08-20	17.1	0	3.76
	2005-08-21	17.1	0	4.46
	2005-08-22	18.6	0	4.65
	2005-08-23	19.9	0	4.83
	2005-08-24	17.4	0	4.16
	2005-08-25	22	0	5.27
	2005-08-26	22.5	0	3.48
	2005-08-27	21.8	0.4	2.3
	2005-08-28	22.4	0.2	3.81
	2005-08-29	23.5	0	4.16
	2005-08-30	25.7	0	4.54
	2005-08-31	22.5	0	4.42
	2005-09-01	22.6	0	3.22
	2005-09-02	23	0	4.53
	2005-09-03	24.1	0	4.84
	2005-09-04	24.9	0	4.73
	2005-09-05	22.6	4.36	2.6
	2005-09-06	18.3	2.97	2.6
	2005-09-07	17	1.98	1.67
	2005-09-08	17.9	2.38	2.87
	2005-09-09	18.7	0	2.94
	2005-09-10	18.2	0	3.92
	2005-09-11	16.6	0	3.9
	2005-09-12	16.3	0	3.35
	2005-09-13	17.4	9.7	3.07
	2005-09-14	18.6	0	3.4
	2005-09-15	19.7	0.2	3.91
	2005-09-16	20.7	2.97	4.16
	2005-09-17	16	5.74	1.21
	2005-09-18	13.3	0	3.27
	2005-09-19	12.2	0	3.28
	2005-09-20	12.4	0	3.07
	2005-09-21	13.6	0	3.08
	2005-09-22	16.3	0	3.35
	2005-09-23	18.1	0	3.09
	2005-09-24	18.6	0	2.26
	2005-09-25	17.7	2.57	1.9
	2005-09-26	16.6	0	2.42
	2005-09-27	16.9	0.2	2.93
	2005-09-28	18.1	0	2.98
	2005-09-29	15.9	0	1.9
	2005-09-30	14.8	0	2.77
	2005-10-01	17.6	0	3.19
	2005-10-02	15	0	3.15
	2005-10-03	11.8	0	2.47
	2005-10-04	11.3	0	2.5
	2005-10-05	12.4	0	1.9
	2005-10-06	13.3	1.39	1.33
	2005-10-07	13.5	0	2.48
	2005-10-08	14.5	0.2	2.68
	2005-10-09	16.3	0	2.59
	2005-10-10	15.7	3.17	0.92
	2005-10-11	15.5	0.2	0.7
	2005-10-12	16.2	10.1	0.82
	2005-10-13	14.9	19.6	0.34
	2005-10-14	13.1	15.05	0.5
	2005-10-15	12.9	8.71	0.68
	2005-10-16	11.7	0.2	1.79
	2005-10-17	13.3	0.2	1.89
	2005-10-18	14.5	1.58	0.46
	2005-10-19	13.2	0.2	0.71
	2005-10-20	13.2	0.2	1.92
	2005-10-21	14.6	0	1.77
	2005-10-22	14.3	0.2	1.85
	2005-10-23	14.6	11.29	1.13
	2005-10-24	12.8	0.2	1
	2005-10-25	12.5	0.4	1.19
	2005-10-26	14.1	0	1.59
	2005-10-27	16	0.2	1.57
	2005-10-28	16	0.79	1.13
	2005-10-29	16.8	0.59	1.34
	2005-10-30	16.6	0	1.7
	2005-10-31	15.2	0.79	0.66
	2005-11-01	10.5	0.4	1.06
	2005-11-02	11.4	0	1.21
	2005-11-03	12.4	0.2	1.28
	2005-11-04	11.8	0.2	0.69
	2005-11-05	6.6	0	1.06
	2005-11-06	5.2	0.4	1.09
	2005-11-07	6.4	0.2	1.29
	2005-11-08	9.8	0	1.41
	2005-11-09	8	17.82	0.09
	2005-11-10	6.6	1.58	0.18
	2005-11-11	6.7	3.76	0.29
	2005-11-12	8.8	8.91	0.19
	2005-11-13	11.2	7.33	0.31
	2005-11-14	12	14.65	0.98
	2005-11-15	9.5	2.38	0.59
	2005-11-16	6	0.2	0.23
	2005-11-17	7.7	0	0.57
	2005-11-18	4.8	0.2	0.8
	2005-11-19	6.1	0.2	0.97
	2005-11-20	6.9	0.2	0.7
	2005-11-21	7.2	0.2	0.88
	2005-11-22	4.8	0	0.44
	2005-11-23	3.7	0.2	0.73
	2005-11-24	1.3	0.2	0.67
	2005-11-25	3.9	0	0.5
	2005-11-26	2.2	0	0.7
	2005-11-27	1.7	0	0.57
	2005-11-28	1.3	0.2	0.51
	2005-11-29	0.8	0	0.66
	2005-11-30	-0.8	0.2	0.49
	2005-12-01	3.2	0	0.69
	2005-12-02	5.1	12.08	0.15
	2005-12-03	5.7	0	0.68
	2005-12-04	4.6	0.4	0.58
	2005-12-05	6	0	0.62
	2005-12-06	1.5	0.2	0.47
	2005-12-07	-0.2	0.2	0.38
	2005-12-08	0.8	0.2	0.26
	2005-12-09	4	0	0.53
	2005-12-10	-0.4	0	0.64
	2005-12-11	-2.9	0.2	0.16
	2005-12-12	-2.8	0	0.13
	2005-12-13	-1.3	0	0.22
	2005-12-14	-1.6	0.2	0.08
	2005-12-15	-1.1	0	0.42
	2005-12-16	-2.1	0.2	0.18
	2005-12-17	0.2	0	0.31
	2005-12-18	0	0.2	0.62
	2005-12-19	-0.9	0.2	0.58
	2005-12-20	-0.9	0.2	0.62
	2005-12-21	-3.3	0	0.13
	2005-12-22	-3.3	0.2	0.51
	2005-12-23	-4.4	0	0.22
	2005-12-24	-4.2	0.2	0.35
	2005-12-25	-4	0	0.07
	2005-12-26	-4.3	0	0.12
	2005-12-27	-3.9	0	0.11
	2005-12-28	-3.6	0	0.2
	2005-12-29	-4.4	0.2	0.26
	2005-12-30	-0.3	0	0.42
	2005-12-31	1.4	0.2	0.27
	2006-01-01	4.3	0.2	0.71
	2006-01-02	3.6	0	0.45
	2006-01-03	2.3	0	0.47
	2006-01-04	-1.3	0	0.34
	2006-01-05	1.2	0	0.19
	2006-01-06	2.6	1.58	0.24
	2006-01-07	5.7	9.5	0.11
	2006-01-08	5.7	5.74	0.38
	2006-01-09	4.2	2.57	0.58
	2006-01-10	5.3	0	0.26
	2006-01-11	3.2	0.4	0.1
	2006-01-12	1.8	0	0.36
	2006-01-13	2.7	0.2	0.64
	2006-01-14	1.4	0	0.75
	2006-01-15	1.5	0.4	0.25
	2006-01-16	5.6	0	0.32
	2006-01-17	5.4	0	0.35
	2006-01-18	5.1	0	0.36
	2006-01-19	4.7	0.2	0.18
	2006-01-20	4.1	0.2	0.83
	2006-01-21	5.4	0.2	0.15
	2006-01-22	3.6	0	0.25
	2006-01-23	-0.4	0.2	0.13
	2006-01-24	2.8	0.2	0.66
	2006-01-25	1.1	0	0.63
	2006-01-26	-1.9	0	0.39
	2006-01-27	-0.7	0.4	0.15
	2006-01-28	-2.2	0	0.18
	2006-01-29	-1.2	1.98	0.21
	2006-01-30	-0.4	10.3	0.3
	2006-01-31	0.9	9.11	0.41
	2006-02-01	0.1	2.77	0.36
	2006-02-02	-1.7	0.59	0.39
	2006-02-03	-2.2	0.2	0.73
	2006-02-04	0.6	0.4	0.25
	2006-02-05	-0.3	0	0.29
	2006-02-06	-0.3	0.2	0.64
	2006-02-07	0.4	0	0.81
	2006-02-08	0.4	0.2	0.63
	2006-02-09	0.5	0.2	0.89
	2006-02-10	1.1	0.2	0.64
	2006-02-11	2.4	0	0.92
	2006-02-12	3.4	0	0.72
	2006-02-13	4.4	0.2	1.02
	2006-02-14	4.7	0	1.04
	2006-02-15	3.7	0.2	0.66
	2006-02-16	8.7	0	1.35
	2006-02-17	7.4	0	1.62
	2006-02-18	6.3	0	1.76
	2006-02-19	5.6	2.57	0.78
	2006-02-20	4.2	0	1.36
	2006-02-21	2.7	0	1.49
	2006-02-22	2.6	0	0.76
	2006-02-23	2	0.2	0.65
	2006-02-24	1.8	0	0.79
	2006-02-25	2	0	1.34
	2006-02-26	5.1	3.56	0.37
	2006-02-27	4.5	0	1.22
	2006-02-28	0.4	0	1.26
	2006-03-01	0.6	0	1.52
	2006-03-02	3	0.2	1.76
	2006-03-03	6.4	0	1.92
	2006-03-04	9.4	0.59	0.92
	2006-03-05	5.4	0	1.15
	2006-03-06	5.2	0	2.24
	2006-03-07	4.2	0	1.68
	2006-03-08	9.5	0.2	2.3
	2006-03-09	10	0	2.3
	2006-03-10	7.1	0	2.37
	2006-03-11	9.8	0	2.75
	2006-03-12	9.4	0	2.8
	2006-03-13	7.8	0	1.66
	2006-03-14	7.4	0	1.27
	2006-03-15	6.9	0	1.93
	2006-03-16	8.5	0.2	1.29
	2006-03-17	8	0	2.15
	2006-03-18	9.3	0.79	0.69
	2006-03-19	9.8	0.2	0.58
	2006-03-20	10.9	2.38	1.65
	2006-03-21	9.2	0.2	2.19
	2006-03-22	7.8	0.2	2.12
	2006-03-23	8.4	0.79	2.06
	2006-03-24	12.5	0.2	2.49
	2006-03-25	12	0	2.89
	2006-03-26	14.5	0	2.82
	2006-03-27	13.8	0.59	2.09
	2006-03-28	12.5	0	3.2
	2006-03-29	9.1	0	2.83
	2006-03-30	13.1	0	2.85
	2006-03-31	14.1	0	3.38
	2006-04-01	14.1	0	2.58
	2006-04-02	13	0	3.73
	2006-04-03	11.3	0	2.84
	2006-04-04	12.3	0	2.86
	2006-04-05	12.5	0	3.52
	2006-04-06	11.9	0.59	3.11
	2006-04-07	11	7.13	2.73
	2006-04-08	11.9	0.2	3.22
	2006-04-09	13	0	2.85
	2006-04-10	9.3	0	2.68
	2006-04-11	6.3	0	3.13
	2006-04-12	7.5	0	3.03
	2006-04-13	8.6	0.2	3.19
	2006-04-14	12.1	0	3.29
	2006-04-15	14.1	0.4	3.17
	2006-04-16	13.6	0	3.19
	2006-04-17	11.4	2.77	0.85
	2006-04-18	10.9	0	2.7
	2006-04-19	9.7	0	3.18
	2006-04-20	10.3	7.72	2.95
	2006-04-21	11.3	0	1.57
	2006-04-22	14.6	0	3.23
[truncated: 1,714 more rows]
