# Supplementary material for: Investigation of Water Dynamics and the Effect of Evapotranspiration on Grain Yield of Rainfed Wheat and Barley under a Mediterranean Environment: A Modelling Approach
Source: PLoS One. 2015 Jun 22;10(6):e0131360. doi: 10.1371/journal.pone.0131360 (PMC4476743; doi:10.1371/journal.pone.0131360)
Supplement: S2 Table — (XLS) [file pone.0131360.s002.xls]

## Sheet: SWC
		15cm	45cm	75cm
	P1	meas	meas	meas
	2006-11-25	0.20525	0.212217	0.250733
	2006-11-26	0.203233	0.211933	0.2506
	2006-11-27	0.202783	0.211733	0.2506
	2006-11-28	0.19735	0.209917	0.2506
	2006-11-29	0.19736	0.20902	0.25036
	2006-11-30	0.1944	0.207733	0.249867
	2006-12-01	0.19235	0.206033	0.249467
	2006-12-02	0.195083	0.206633	0.249033
	2006-12-03	0.19375	0.206567	0.248567
	2006-12-04	0.193533	0.206433	0.248433
	2006-12-05	0.19385	0.206367	0.2481
	2006-12-06	0.194483	0.207517	0.247683
	2006-12-07	0.19105	0.2055	0.2476
	2006-12-08	0.198533	0.2084	0.247067
	2006-12-09	0.19825	0.205967	0.2468
	2006-12-10	0.196783	0.204267	0.2463
	2006-12-11	0.198467	0.2042	0.245633
	2006-12-12	0.198517	0.2039	0.245167
	2006-12-13	0.19875	0.204133	0.2447
	2006-12-14	0.1968	0.204	0.2442
	2007-03-21	0.19754	0.21144	0.24486
	2007-03-22	0.1956	0.210533	0.24445
	2007-03-23	0.195825	0.20935	0.2439
	2007-03-24	0.197333	0.210733	0.243467
	2007-03-25	0.1963	0.21145	0.243467
	2007-03-26	0.19685	0.212067	0.2436
	2007-03-27	0.194733	0.212583	0.2438
	2007-03-28	0.19385	0.212	0.244
	2007-03-29	0.194183	0.212583	0.2442
	2007-03-30	0.19455	0.213983	0.244367
	2007-03-31	0.197617	0.215067	0.244767
	2007-04-01	0.2107	0.215633	0.2449
	2007-04-02	0.23295	0.22685	0.244967
	2007-04-03	0.286567	0.276667	0.257467
	2007-04-04	0.272933	0.264167	0.28055
	2007-04-05	0.272933	0.26615	0.2803
	2007-04-06	0.2718	0.261983	0.28135
	2007-04-07	0.267333	0.259733	0.2809
	2007-04-08	0.263267	0.257967	0.280233
	2007-04-09	0.260917	0.2581	0.2799
	2007-04-10	0.256767	0.25725	0.2799
	2007-04-11	0.253833	0.257267	0.279817
	2007-04-12	0.2497	0.257333	0.279733
	2007-04-13	0.256783	0.25735	0.2794
	2007-04-14	0.278667	0.272717	0.2792
	2007-04-15	0.27875	0.268083	0.28135
	2007-04-16	0.281133	0.2689	0.283133
	2007-04-17	0.276867	0.268483	0.283367
	2007-04-18	0.2817	0.26975	0.283367
	2007-04-19	0.2777	0.2687	0.283767
	2007-04-20	0.271617	0.268633	0.284167
	2007-04-21	0.264483	0.268767	0.2845
	2007-04-22	0.261517	0.268983	0.284567
	2007-04-23	0.258317	0.269117	0.28515
	2007-04-24	0.250267	0.2689	0.2856
	2007-04-25	0.239883	0.268483	0.286067
	2007-04-26	0.22935	0.265883	0.28695
	2007-04-27	0.220783	0.26205	0.2875
	2007-04-28	0.215317	0.258317	0.287767
	2007-04-29	0.2128	0.25555	0.287567
	2007-04-30	0.21205	0.253833	0.2877
	2007-05-01	0.216883	0.263883	0.2873
	2007-05-02	0.268883	0.275967	0.287433
	2007-05-03	0.2712	0.271017	0.287367
	2007-05-04	0.278617	0.27335	0.2871
	2007-05-05	0.276733	0.269917	0.287367
	2007-05-06	0.271767	0.269117	0.2877
	2007-05-07	0.263833	0.268067	0.2879
	2007-05-08	0.255917	0.267133	0.288167
	2007-05-09	0.245417	0.265917	0.288233
	2007-05-10	0.234733	0.262267	0.288467
	2007-05-11	0.226533	0.258217	0.289267
	2007-05-12	0.217917	0.25355	0.29
	2007-05-13	0.21065	0.248767	0.2907
	2007-05-14	0.203567	0.244517	0.291367
	2007-05-15	0.19615	0.23935	0.291867
	2007-05-16	0.1928	0.235383	0.292033
	2007-05-17	0.189217	0.233	0.292117
	2007-05-18	0.188167	0.230517	0.29195
	2007-05-19	0.188217	0.230367	0.291967
	2007-05-20	0.18725	0.229467	0.2915
	2007-05-21	0.186017	0.22765	0.2918
	2007-05-22	0.184183	0.225167	0.29195
	2007-05-23	0.1822	0.223667	0.291567
	2007-05-24	0.17985	0.2219	0.291167
	2007-05-25	0.17605	0.219517	0.2907
	2007-05-26	0.175383	0.21825	0.289467
	2007-05-27	0.173883	0.217183	0.288483
	2007-05-28	0.172067	0.215333	0.28685
	2007-05-29	0.169467	0.212867	0.285083
	2007-05-30	0.16975	0.21195	0.282683
	2007-05-31	0.169133	0.211867	0.2805
	2007-06-01	0.16555	0.209683	0.278567
	2007-06-02	0.163033	0.2077	0.276183
	2007-06-03	0.161017	0.2061	0.273833
	2007-06-04	0.159733	0.204967	0.272
	2007-06-05	0.187483	0.205667	0.269
	2007-06-06	0.18885	0.20565	0.2682
	2007-06-07	0.185083	0.206567	0.267633
	2007-06-08	0.181533	0.207083	0.266933
	2007-06-09	0.178933	0.2073	0.265867
	2007-06-10	0.174867	0.20675	0.264433
	2007-06-11	0.170883	0.2046	0.263167
	2007-06-12	0.169283	0.203883	0.261183
	2007-06-13	0.16685	0.202767	0.259067
	2007-06-14	0.164717	0.201417	0.256767
	2007-06-15	0.161717	0.1998	0.254483
	2007-06-16	0.15835	0.197167	0.253017
	2007-06-17	0.1569	0.1952	0.251183
	2007-06-18	0.154667	0.194583	0.24935
	2007-06-19	0.152317	0.1926	0.247717
	2007-06-20	0.154917	0.193583	0.24535
	2007-06-21	0.15365	0.1935	0.243733
	2007-06-22	0.152883	0.193783	0.2421
	2007-06-23	0.151133	0.1935	0.240717
	2007-06-24	0.151	0.194483	0.239367
	2007-06-25	0.14925	0.1952	0.238033
	2007-06-26	0.147917	0.1945	0.2374
	2007-06-27	0.146117	0.193783	0.2366
	2007-06-28	0.14575	0.193717	0.23535
	2007-06-29	0.146667	0.195	0.234067
	2007-06-30	0.14645	0.196483	0.232917
