# Supplementary material for: Investigation of Water Dynamics and the Effect of Evapotranspiration on Grain Yield of Rainfed Wheat and Barley under a Mediterranean Environment: A Modelling Approach
Source: PLoS One. 2015 Jun 22;10(6):e0131360. doi: 10.1371/journal.pone.0131360 (PMC4476743; doi:10.1371/journal.pone.0131360)
Supplement: S3 Table — (XLS) [file pone.0131360.s003.xls]

## Sheet: SWC
		15cm	75cm
	P1	mea(daily)	mea
	2009-11-11	0.203317	0.16105
	2009-11-12	0.2063	0.1603
	2009-11-13	0.207233	0.1603
	2009-11-14	0.208833	0.160767
	2009-11-15	0.208617	0.161417
	2009-11-16	0.207983	0.162067
	2009-11-17	0.20785	0.1624
	2009-11-18	0.2075	0.162983
	2009-11-19	0.206917	0.1635
	2009-11-20	0.20515	0.1637
	2009-11-21	0.203533	0.1637
	2009-11-22	0.203883	0.163367
	2009-11-23	0.200017	0.163367
	2009-11-24	0.1969	0.162533
	2009-11-25	0.193067	0.161433
	2009-11-26	0.193217	0.1603
	2009-11-27	0.197683	0.159567
	2009-11-28	0.194783	0.160033
	2009-11-29	0.1906	0.160167
	2009-11-30	0.190383	0.15965
	2009-12-01	0.186	0.1592
	2009-12-02	0.184883	0.15795
	2009-12-03	0.19115	0.156967
	2009-12-04	0.189483	0.1569
	2009-12-05	0.1913	0.156683
	2009-12-06	0.189067	0.1558
	2009-12-07	0.190417	0.1556
	2009-12-08	0.191383	0.155733
	2009-12-09	0.190183	0.156167
	2009-12-10	0.189267	0.156083
	2009-12-11	0.1872	0.155733
	2009-12-12	0.186417	0.155467
	2009-12-13	0.186167	0.1554
	2009-12-14	0.180933	0.155267
	2009-12-15	0.1793	0.154233
	2009-12-16	0.17385	0.1543
	2009-12-17	0.173567	0.1531
	2009-12-18	0.17505	0.152133
	2009-12-19	0.1678	0.1518
	2009-12-20	0.156633	0.150967
	2009-12-21	0.149167	0.149267
	2009-12-22	0.1631	0.147633
	2009-12-23	0.2032	0.146367
	2009-12-24	0.260083	0.14735
	2009-12-25	0.29895	0.1489
	2009-12-26	0.301483	0.150683
	2009-12-27	0.309883	0.151667
	2009-12-28	0.301833	0.15275
	2009-12-29	0.300967	0.1533
	2009-12-30	0.306767	0.15415
	2009-12-31	0.303433	0.155667
	2010-01-01	0.2999	0.156767
	2010-01-02	0.29045	0.156833
	2010-01-03	0.285667	0.155533
	2010-01-04	0.287917	0.1548
	2010-01-05	0.298383	0.154867
	2010-01-06	0.297533	0.155467
	2010-01-07	0.287067	0.155333
	2010-01-08	0.29125	0.154
	2010-01-09	0.270533	0.1531
	2010-01-10	0.258083	0.151867
	2010-01-11	0.25185	0.150817
	2010-01-12	0.249417	0.150033
	2010-01-13	0.262317	0.1493
	2010-01-14	0.274283	0.149283
	2010-01-15	0.2632	0.150533
	2010-01-16	0.25505	0.15245
	2010-01-17	0.25625	0.154917
	2010-01-18	0.258083	0.158733
	2010-01-19	0.2603	0.16325
	2010-01-20	0.25845	0.167833
	2010-01-21	0.253583	0.17145
	2010-01-22	0.248767	0.173867
	2010-01-23	0.245017	0.175283
	2010-01-24	0.24595	0.176333
	2010-01-25	0.2484	0.17695
	2010-01-26	0.257333	0.1789
	2010-01-27	0.247267	0.180083
	2010-01-28	0.239067	0.183833
	2010-01-29	0.234333	0.188183
	2010-01-30	0.235417	0.191233
	2010-01-31	0.234267	0.19385
	2010-02-01	0.231933	0.195767
	2010-02-02	0.229	0.196967
	2010-02-03	0.226867	0.197467
	2010-02-04	0.226933	0.197867
	2010-02-05	0.237367	0.19815
	2010-02-06	0.239017	0.1997
	2010-02-07	0.23625	0.200783
	2010-02-08	0.234333	0.201333
	2010-02-09	0.239733	0.201533
	2010-02-10	0.240133	0.202633
	2010-02-11	0.234067	0.2027
	2010-02-12	0.224383	0.202283
	2010-02-13	0.219167	0.201133
	2010-02-14	0.217183	0.200117
	2010-02-15	0.215067	0.199367
	2010-02-16	0.216033	0.198567
	2010-02-17	0.227633	0.19835
	2010-02-18	0.234117	0.199567
	2010-02-19	0.238233	0.201267
	2010-02-20	0.243433	0.202617
	2010-02-21	0.239367	0.203167
	2010-02-22	0.239017	0.2031
	2010-02-23	0.2424	0.203233
	2010-02-24	0.244383	0.204167
	2010-02-25	0.242267	0.2058
	2010-02-26	0.241133	0.20715
	2010-02-27	0.236317	0.208267
	2010-02-28	0.236817	0.2086
	2010-03-01	0.233983	0.2091
	2010-03-02	0.2318	0.209167
	2010-03-03	0.238183	0.2091
	2010-03-04	0.253283	0.2097
	2010-03-05	0.249683	0.211367
	2010-03-06	0.246917	0.2135
	2010-03-07	0.241067	0.215333
	2010-03-08	0.2432	0.2156
	2010-03-09	0.24595	0.216467
	2010-03-10	0.241283	0.223383
	2010-03-11	0.238033	0.226483
	2010-03-12	0.238867	0.225933
	2010-03-13	0.237583	0.22715
	2010-03-14	0.234067	0.226567
	2010-03-15	0.232033	0.226267
	2010-03-16	0.231033	0.22665
	2010-03-17	0.230317	0.227017
	2010-03-18	0.228267	0.227767
	2010-03-19	0.228	0.228283
	2010-03-20	0.228267	0.229133
	2010-03-21	0.2284	0.230233
	2010-03-22	0.233767	0.2313
	2010-03-23	0.239933	0.232567
	2010-03-24	0.239583	0.233917
	2010-03-25	0.23865	0.2347
	2010-03-26	0.2393	0.2351
	2010-03-27	0.235917	0.2353
	2010-03-28	0.232433	0.2349
	2010-03-29	0.230533	0.234767
	2010-03-30	0.227567	0.235033
	2010-03-31	0.221317	0.235233
	2010-04-01	0.2166	0.2349
	2010-04-02	0.213217	0.2345
	2010-04-03	0.210683	0.234167
	2010-04-04	0.210183	0.2341
	2010-04-05	0.2055	0.2345
	2010-04-06	0.206917	0.234367
	2010-04-07	0.203533	0.234633
	2010-04-08	0.2011	0.2345
	2010-04-09	0.203017	0.2345
	2010-04-10	0.20395	0.2349
	2010-04-11	0.2034	0.235417
	2010-04-12	0.2008	0.236133
	2010-04-13	0.196483	0.2362
	2010-04-14	0.199517	0.235467
	2010-04-15	0.20085	0.2349
	2010-04-16	0.203683	0.2345
	2010-04-17	0.20685	0.234767
	2010-04-18	0.206433	0.235483
	2010-04-19	0.206567	0.236133
	2010-04-20	0.206283	0.236667
	2010-04-21	0.209383	0.23725
	2010-04-22	0.207933	0.238467
	2010-04-23	0.20565	0.239333
	2010-04-24	0.204533	0.2398
	2010-04-25	0.205433	0.240467
	2010-04-26	0.206717	0.241683
	2010-04-27	0.20355	0.243233
	2010-04-28	0.200217	0.244667
	2010-04-29	0.195983	0.245567
	2010-04-30	0.193133	0.2463
	2010-05-01	0.1901	0.246083
	2010-05-02	0.185933	0.247267
	2010-05-03	0.191333	0.247067
	2010-05-04	0.222167	0.246
	2010-05-05	0.226067	0.244533
	2010-05-06	0.226067	0.243733
	2010-05-07	0.223683	0.243533
	2010-05-08	0.2238	0.243667
	2010-05-09	0.221333	0.244733
	2010-05-10	0.220417	0.2453
	2010-05-11	0.222667	0.246017
	2010-05-12	0.21935	0.246933
	2010-05-13	0.215283	0.247467
	2010-05-14	0.2108	0.247533
	2010-05-15	0.206233	0.2472
	2010-05-16	0.203467	0.2468
	2010-05-17	0.200783	0.2466
	2010-05-18	0.198283	0.2468
	2010-05-19	0.195983	0.2472
	2010-05-20	0.191383	0.247933
	2010-05-21	0.188417	0.2485
	2010-05-22	0.1856	0.249183
	2010-05-23	0.180717	0.249833
	2010-05-24	0.1771	0.250267
	2010-05-25	0.173433	0.249983
	2010-05-26	0.169883	0.24985
	2010-05-27	0.167	0.25
	2010-05-28	0.16355	0.249867
	2010-05-29	0.16045	0.2491
	2010-05-30	0.160483	0.2485
	2010-05-31	0.159817	0.248167
	2010-06-01	0.1579	0.24785
	2010-06-02	0.156967	0.2476
	2010-06-03	0.155067	0.247333
	2010-06-04	0.1552	0.247
	2010-06-05	0.155133	0.247
	2010-06-06	0.152367	0.247
	2010-06-07	0.14765	0.246367
	2010-06-08	0.150033	0.244883
	2010-06-09	0.15145	0.244067
	2010-06-10	0.18595	0.242883
	2010-06-11	0.205517	0.24155
	2010-06-12	0.225017	0.240267
	2010-06-13	0.225667	0.239117
	2010-06-14	0.2224	0.2388
	2010-06-15	0.243167	0.240667
	2010-06-16	0.24535	0.240133
	2010-06-17	0.242383	0.239533
	2010-06-18	0.2381	0.239117
	2010-06-19	0.234333	0.239333
	2010-06-20	0.22825	0.239183
	2010-06-21	0.223133	0.238717
	2010-06-22	0.222267	0.238433
	2010-06-23	0.2227	0.238733
	2010-06-24	0.2227	0.23945
	2010-06-25	0.222133	0.240467
	2010-06-26	0.220933	0.241683
	2010-06-27	0.218733	0.242383
	2010-06-28	0.224517	0.242817
	2010-06-29	0.22705	0.2432
	2010-06-30	0.228617	0.243133
